# Supplementary material for: Evaluating the feasibility of medium-chain oleochemical synthesis using microbial chain elongation
Source: J Ind Microbiol Biotechnol. 2024 Aug 1;51:kuae027. doi: 10.1093/jimb/kuae027 (PMC11388927; doi:10.1093/jimb/kuae027)
Supplement: kuae027_Supplemental_Files [file kuae027_supplemental_files.zip]

Archive with 3 entries (3 files):
- Supplemental Material S1 Supplementary Text.pdf
- Supplemental_Material_S2_ECM_Solutions.xlsx
- Supplemental_Material_S3_pFBA_Solutions.xlsx
