# Supplementary material for: Evaluating the feasibility of medium-chain oleochemical synthesis using microbial chain elongation
Source: J Ind Microbiol Biotechnol. 2024 Aug 1;51:kuae027. doi: 10.1093/jimb/kuae027 (PMC11388927; doi:10.1093/jimb/kuae027)
Supplement: kuae027_Supplemental_Files [file kuae027_supplemental_files.zip › Supplemental_Material_S2_ECM_Solutions.xlsx]

## Sheet: Butyrate ECM Solution
!!!SBtab DocumentName='report' SBtabVersion='1.0' Date='2024-7-15'
!!SBtab TableID='Predicted concentrations' TableType='Quantity' TableName='Predicted concentrations' SBtabVersion='1.0' Unit='M'
!QuantityType	!Compound	!Value
concentration	h2o	1
concentration	atp	0.01
concentration	adp	0.0005
concentration	pi	0.02
concentration	coa	0.001
concentration	co2	1e-05
concentration	ac_coa	0.01
concentration	pyr	0.0006252
concentration	ace	0.0009945
concentration	aa_coa	3.869e-06
concentration	lac	0.01
concentration	h2	0.00158
concentration	cro_coa	1.858e-05
concentration	but_coa	0.0002068
concentration	ace_p	0.002491
concentration	hb_coa	0.0001029
concentration	but	1e-06
!!SBtab TableID='Predicted Gibbs energies' TableType='Quantity' TableName='Predicted Gibbs energies' SBtabVersion='1.0' Unit='kJ/mol'
!QuantityType	!Reaction	!Value
reaction gibbs energy	LDH	-1.342
reaction gibbs energy	PFOR	-19.12
reaction gibbs energy	ACACT	-0.2819
reaction gibbs energy	HACD	-10.71
reaction gibbs energy	ECOAH	-0.9427
reaction gibbs energy	EBACD	-26.49
reaction gibbs energy	CoAT	-11.88
reaction gibbs energy	PTA	-0.723
reaction gibbs energy	ACK	-5.784
reaction gibbs energy	HYD1	-5.479
reaction gibbs energy	RNF	-15.44
!!SBtab TableID='Predicted enzyme levels' TableType='Quantity' TableName='Predicted enzyme levels' SBtabVersion='1.0' Unit='M'
!QuantityType	!Reaction	!Value
concentration of enzyme	LDH	0.01294
concentration of enzyme	PFOR	0.02474
concentration of enzyme	ACACT	0.02423
concentration of enzyme	HACD	0.2009
concentration of enzyme	ECOAH	0.02468
concentration of enzyme	EBACD	0.05723
concentration of enzyme	CoAT	0.03059
concentration of enzyme	PTA	0.01033
concentration of enzyme	ACK	0.03118
concentration of enzyme	HYD1	0.05559
concentration of enzyme	RNF	0.007515

## Sheet: Caproate ECM Solution
!!!SBtab DocumentName='report' SBtabVersion='1.0' Date='2024-7-15'
!!SBtab TableID='Predicted concentrations' TableType='Quantity' TableName='Predicted concentrations' SBtabVersion='1.0' Unit='M'
!QuantityType	!Compound	!Value
concentration	h2o	1
concentration	atp	0.01
concentration	adp	0.0005
concentration	pi	0.02
concentration	coa	0.001
concentration	co2	1e-05
concentration	ac_coa	0.01
concentration	pyr	0.0006253
concentration	ace	0.00148
concentration	aa_coa	4.006e-06
concentration	lac	0.01
concentration	h2	0.00158
concentration	cro_coa	9.324e-05
concentration	but_coa	0.01
concentration	ace_p	0.002619
concentration	hb_coa	0.0004006
concentration	hexa_coa	0.0001825
concentration	oh_coa	4.45e-07
concentration	hexe_coa	1.05e-05
concentration	hh_coa	2.345e-05
concentration	cap	1e-06
!!SBtab TableID='Predicted Gibbs energies' TableType='Quantity' TableName='Predicted Gibbs energies' SBtabVersion='1.0' Unit='kJ/mol'
!QuantityType	!Reaction	!Value
reaction gibbs energy	LDH	-1.342
reaction gibbs energy	PFOR	-19.12
reaction gibbs energy	ACACT1	-0.1962
reaction gibbs energy	HACD1	-7.426
reaction gibbs energy	ECOAH1	-0.3143
reaction gibbs energy	EBACD1	-20.88
reaction gibbs energy	ACACT2	-0.112
reaction gibbs energy	HACD2	-11.92
reaction gibbs energy	ECOAH2	-1.302
reaction gibbs energy	EBACD2	-30.77
reaction gibbs energy	CoAT	-3.151
reaction gibbs energy	PTA	-0.5983
reaction gibbs energy	ACK	-4.923
reaction gibbs energy	HYD1	-5.479
!!SBtab TableID='Predicted enzyme levels' TableType='Quantity' TableName='Predicted enzyme levels' SBtabVersion='1.0' Unit='M'
!QuantityType	!Reaction	!Value
concentration of enzyme	LDH	0.01294
concentration of enzyme	PFOR	0.02474
concentration of enzyme	ACACT1	0.02259
concentration of enzyme	HACD1	0.2622
concentration of enzyme	ECOAH1	0.02399
concentration of enzyme	EBACD1	0.1822
concentration of enzyme	ACACT2	0.03893
concentration of enzyme	HACD2	0.837
concentration of enzyme	ECOAH2	0.04028
concentration of enzyme	EBACD2	0.06175
concentration of enzyme	CoAT	0.02251
concentration of enzyme	PTA	0.008051
concentration of enzyme	ACK	0.02785
concentration of enzyme	HYD1	0.03669

## Sheet: Octanoate ECM Solution
!!!SBtab DocumentName='report' SBtabVersion='1.0' Date='2024-7-15'
!!SBtab TableID='Predicted concentrations' TableType='Quantity' TableName='Predicted concentrations' SBtabVersion='1.0' Unit='M'
!QuantityType	!Compound	!Value
concentration	h2o	1
concentration	atp	0.01
concentration	adp	0.0005
concentration	pi	0.02
concentration	coa	0.001
concentration	co2	1e-05
concentration	ac_coa	0.01
concentration	pyr	0.0006253
concentration	ace	0.001328
concentration	aa_coa	4.006e-06
concentration	lac	0.01
concentration	h2	0.00158
concentration	cro_coa	9.324e-05
concentration	but_coa	0.01
concentration	ace_p	0.002584
concentration	octa_coa	0.0002165
concentration	hb_coa	0.0004006
concentration	hexa_coa	0.01
concentration	oo_coa	5.001e-07
concentration	oh_coa	4.475e-07
concentration	octanoate	1e-06
concentration	hexe_coa	5.363e-05
concentration	hh_coa	8.214e-05
concentration	ho_coa	2.193e-05
concentration	octe_coa	1.422e-05
!!SBtab TableID='Predicted Gibbs energies' TableType='Quantity' TableName='Predicted Gibbs energies' SBtabVersion='1.0' Unit='kJ/mol'
!QuantityType	!Reaction	!Value
reaction gibbs energy	LDH	-1.342
reaction gibbs energy	PFOR	-19.12
reaction gibbs energy	ACACT1	-0.1962
reaction gibbs energy	HACD1	-7.426
reaction gibbs energy	ECOAH1	-0.3143
reaction gibbs energy	EBACD1	-20.88
reaction gibbs energy	ACACT2	-0.09788
reaction gibbs energy	HACD2	-8.827
reaction gibbs energy	ECOAH2	-0.3675
reaction gibbs energy	EBACD2	-24.89
reaction gibbs energy	ACACT3	-0.1188
reaction gibbs energy	HACD3	-11.23
reaction gibbs energy	ECOAH3	-1.516
reaction gibbs energy	EBACD3	-31.27
reaction gibbs energy	CoAT	-3.344
reaction gibbs energy	PTA	-0.6319
reaction gibbs energy	ACK	-5.158
reaction gibbs energy	HYD1	-5.479
reaction gibbs energy	RNF	-3.859
!!SBtab TableID='Predicted enzyme levels' TableType='Quantity' TableName='Predicted enzyme levels' SBtabVersion='1.0' Unit='M'
!QuantityType	!Reaction	!Value
concentration of enzyme	LDH	0.01294
concentration of enzyme	PFOR	0.02474
concentration of enzyme	ACACT1	0.01712
concentration of enzyme	HACD1	0.1986
concentration of enzyme	ECOAH1	0.01817
concentration of enzyme	EBACD1	0.138
concentration of enzyme	ACACT2	0.03364
concentration of enzyme	HACD2	0.8123
concentration of enzyme	ECOAH2	0.03707
concentration of enzyme	EBACD2	0.239
concentration of enzyme	ACACT3	0.02784
concentration of enzyme	HACD3	0.562
concentration of enzyme	ECOAH3	0.02941
concentration of enzyme	EBACD3	0.03786
concentration of enzyme	CoAT	0.01553
concentration of enzyme	PTA	0.005812
concentration of enzyme	ACK	0.01934
concentration of enzyme	HYD1	0.02779
concentration of enzyme	RNF	0.004751

## Sheet: Decanoate ECM Solution
!!!SBtab DocumentName='report' SBtabVersion='1.0' Date='2024-7-15'
!!SBtab TableID='Predicted concentrations' TableType='Quantity' TableName='Predicted concentrations' SBtabVersion='1.0' Unit='M'
!QuantityType	!Compound	!Value
concentration	h2o	1
concentration	atp	0.01
concentration	adp	0.0005
concentration	pi	0.02
concentration	coa	0.001
concentration	co2	1e-05
concentration	ac_coa	0.01
concentration	pyr	0.0006253
concentration	ace	0.001334
concentration	aa_coa	4.006e-06
concentration	lac	0.01
concentration	h2	0.00158
concentration	cro_coa	9.324e-05
concentration	but_coa	0.01
concentration	ace_p	0.002586
concentration	octa_coa	0.01
concentration	hb_coa	0.0004006
concentration	deca_coa	0.000218
concentration	hexa_coa	0.01
concentration	dece_coa	1.424e-05
concentration	hd_coa	2.195e-05
concentration	od_coa	5.001e-07
concentration	oo_coa	5.028e-07
concentration	oh_coa	4.475e-07
concentration	hexe_coa	5.363e-05
concentration	hh_coa	8.214e-05
concentration	ho_coa	6.994e-05
concentration	octe_coa	6.949e-05
concentration	decanoate	1e-06
!!SBtab TableID='Predicted Gibbs energies' TableType='Quantity' TableName='Predicted Gibbs energies' SBtabVersion='1.0' Unit='kJ/mol'
!QuantityType	!Reaction	!Value
reaction gibbs energy	LDH	-1.342
reaction gibbs energy	PFOR	-19.12
reaction gibbs energy	ACACT1	-0.1962
reaction gibbs energy	HACD1	-7.426
reaction gibbs energy	ECOAH1	-0.3143
reaction gibbs energy	EBACD1	-20.88
reaction gibbs energy	ACACT2	-0.09788
reaction gibbs energy	HACD2	-8.827
reaction gibbs energy	ECOAH2	-0.3675
reaction gibbs energy	EBACD2	-24.89
reaction gibbs energy	ACACT3	-0.1054
reaction gibbs energy	HACD3	-8.37
reaction gibbs energy	ECOAH3	-0.4591
reaction gibbs energy	EBACD3	-25.71
reaction gibbs energy	ACACT4	-0.1188
reaction gibbs energy	HACD4	-11.23
reaction gibbs energy	ECOAH4	-1.514
reaction gibbs energy	EBACD4	-31.26
reaction gibbs energy	CoAT	-3.293
reaction gibbs energy	PTA	-0.6304
reaction gibbs energy	ACK	-5.148
reaction gibbs energy	HYD1	-5.479
reaction gibbs energy	RNF	-3.859
!!SBtab TableID='Predicted enzyme levels' TableType='Quantity' TableName='Predicted enzyme levels' SBtabVersion='1.0' Unit='M'
!QuantityType	!Reaction	!Value
concentration of enzyme	LDH	0.01294
concentration of enzyme	PFOR	0.02474
concentration of enzyme	ACACT1	0.01369
concentration of enzyme	HACD1	0.1589
concentration of enzyme	ECOAH1	0.01454
concentration of enzyme	EBACD1	0.1104
concentration of enzyme	ACACT2	0.02691
concentration of enzyme	HACD2	0.6499
concentration of enzyme	ECOAH2	0.02965
concentration of enzyme	EBACD2	0.1912
concentration of enzyme	ACACT3	0.02502
concentration of enzyme	HACD3	0.5569
concentration of enzyme	ECOAH3	0.02869
concentration of enzyme	EBACD3	0.1478
concentration of enzyme	ACACT4	0.02227
concentration of enzyme	HACD4	0.4497
concentration of enzyme	ECOAH4	0.02353
concentration of enzyme	EBACD4	0.03034
concentration of enzyme	CoAT	0.0124
concentration of enzyme	PTA	0.004659
concentration of enzyme	ACK	0.01553
concentration of enzyme	HYD1	0.02224
concentration of enzyme	RNF	0.007601

## Sheet: Dodecanoate ECM Solution
!!!SBtab DocumentName='report' SBtabVersion='1.0' Date='2024-7-15'
!!SBtab TableID='Predicted concentrations' TableType='Quantity' TableName='Predicted concentrations' SBtabVersion='1.0' Unit='M'
!QuantityType	!Compound	!Value
concentration	h2o	1
concentration	atp	0.01
concentration	adp	0.0005
concentration	pi	0.02
concentration	coa	0.001
concentration	co2	1e-05
concentration	ac_coa	0.01
concentration	pyr	0.0006253
concentration	ace	0.001333
concentration	aa_coa	4.006e-06
concentration	lac	0.01
concentration	h2	0.00158
concentration	cro_coa	9.324e-05
concentration	but_coa	0.01
concentration	ace_p	0.002585
concentration	octa_coa	0.01
concentration	dodeca_coa	0.0002177
concentration	laurate	1e-06
concentration	hb_coa	0.0004006
concentration	deca_coa	0.01
concentration	hexa_coa	0.01
concentration	dece_coa	6.949e-05
concentration	dodece_coa	1.424e-05
concentration	hd_coa	6.994e-05
concentration	od_coa	5.028e-07
concentration	odd_coa	5.001e-07
concentration	oo_coa	5.028e-07
concentration	oh_coa	4.475e-07
concentration	hdd_coa	2.195e-05
concentration	hexe_coa	5.363e-05
concentration	hh_coa	8.214e-05
concentration	ho_coa	6.994e-05
concentration	octe_coa	6.949e-05
!!SBtab TableID='Predicted Gibbs energies' TableType='Quantity' TableName='Predicted Gibbs energies' SBtabVersion='1.0' Unit='kJ/mol'
!QuantityType	!Reaction	!Value
reaction gibbs energy	LDH	-1.342
reaction gibbs energy	PFOR	-19.12
reaction gibbs energy	ACACT1	-0.1962
reaction gibbs energy	HACD1	-7.426
reaction gibbs energy	ECOAH1	-0.3143
reaction gibbs energy	EBACD1	-20.88
reaction gibbs energy	ACACT2	-0.09788
reaction gibbs energy	HACD2	-8.827
reaction gibbs energy	ECOAH2	-0.3675
reaction gibbs energy	EBACD2	-24.89
reaction gibbs energy	ACACT3	-0.1054
reaction gibbs energy	HACD3	-8.37
reaction gibbs energy	ECOAH3	-0.4591
reaction gibbs energy	EBACD3	-25.71
reaction gibbs energy	ACACT4	-0.1054
reaction gibbs energy	HACD4	-8.37
reaction gibbs energy	ECOAH4	-0.4591
reaction gibbs energy	EBACD4	-25.71
reaction gibbs energy	ACACT5	-0.1188
reaction gibbs energy	HACD5	-11.23
reaction gibbs energy	ECOAH5	-1.515
reaction gibbs energy	EBACD5	-31.26
reaction gibbs energy	CoAT	-3.287
reaction gibbs energy	PTA	-0.6307
reaction gibbs energy	ACK	-5.15
reaction gibbs energy	HYD1	-5.479
reaction gibbs energy	RNF	-3.859
!!SBtab TableID='Predicted enzyme levels' TableType='Quantity' TableName='Predicted enzyme levels' SBtabVersion='1.0' Unit='M'
!QuantityType	!Reaction	!Value
concentration of enzyme	LDH	0.01294
concentration of enzyme	PFOR	0.02474
concentration of enzyme	ACACT1	0.01143
concentration of enzyme	HACD1	0.1327
concentration of enzyme	ECOAH1	0.01214
concentration of enzyme	EBACD1	0.0922
concentration of enzyme	ACACT2	0.02247
concentration of enzyme	HACD2	0.5426
concentration of enzyme	ECOAH2	0.02476
concentration of enzyme	EBACD2	0.1597
concentration of enzyme	ACACT3	0.02089
concentration of enzyme	HACD3	0.465
concentration of enzyme	ECOAH3	0.02396
concentration of enzyme	EBACD3	0.1234
concentration of enzyme	ACACT4	0.02089
concentration of enzyme	HACD4	0.465
concentration of enzyme	ECOAH4	0.02396
concentration of enzyme	EBACD4	0.1234
concentration of enzyme	ACACT5	0.0186
concentration of enzyme	HACD5	0.3755
concentration of enzyme	ECOAH5	0.01965
concentration of enzyme	EBACD5	0.02533
concentration of enzyme	CoAT	0.01034
concentration of enzyme	PTA	0.003889
concentration of enzyme	ACK	0.01296
concentration of enzyme	HYD1	0.01851
concentration of enzyme	RNF	0.009501

## Sheet: Hexanol (AdhE) ECM Solution
!!!SBtab DocumentName='report' SBtabVersion='1.0' Date='2024-7-15'
!!SBtab TableID='Predicted concentrations' TableType='Quantity' TableName='Predicted concentrations' SBtabVersion='1.0' Unit='M'
!QuantityType	!Compound	!Value
concentration	h2o	1
concentration	coa	0.001
concentration	co2	1e-05
concentration	ac_coa	0.01
concentration	pyr	0.0006253
concentration	aa_coa	4.006e-06
concentration	lac	0.01
concentration	cro_coa	9.324e-05
concentration	but_coa	0.01
concentration	hb_coa	0.0004006
concentration	hexa_coa	0.0001238
concentration	oh_coa	4.449e-07
concentration	hexe_coa	9.663e-06
concentration	hh_coa	2.23e-05
concentration	hexanal	6.441e-05
concentration	hexanol	1e-06
!!SBtab TableID='Predicted Gibbs energies' TableType='Quantity' TableName='Predicted Gibbs energies' SBtabVersion='1.0' Unit='kJ/mol'
!QuantityType	!Reaction	!Value
reaction gibbs energy	LDH	-1.342
reaction gibbs energy	PFOR	-19.12
reaction gibbs energy	ACACT1	-0.1962
reaction gibbs energy	HACD1	-7.426
reaction gibbs energy	ECOAH1	-0.3143
reaction gibbs energy	EBACD1	-20.88
reaction gibbs energy	ACACT2	-0.1123
reaction gibbs energy	HACD2	-12.04
reaction gibbs energy	ECOAH2	-1.384
reaction gibbs energy	EBACD2	-31.53
reaction gibbs energy	RNF	-3.859
reaction gibbs energy	HXALD	-177.6
reaction gibbs energy	ALCD6	-32.91
!!SBtab TableID='Predicted enzyme levels' TableType='Quantity' TableName='Predicted enzyme levels' SBtabVersion='1.0' Unit='M'
!QuantityType	!Reaction	!Value
concentration of enzyme	LDH	0.01294
concentration of enzyme	PFOR	0.02474
concentration of enzyme	ACACT1	0.02259
concentration of enzyme	HACD1	0.2622
concentration of enzyme	ECOAH1	0.02399
concentration of enzyme	EBACD1	0.1822
concentration of enzyme	ACACT2	0.03882
concentration of enzyme	HACD2	0.8325
concentration of enzyme	ECOAH2	0.0401
concentration of enzyme	EBACD2	0.05694
concentration of enzyme	RNF	0.01254
concentration of enzyme	HXALD	0.02279
concentration of enzyme	ALCD6	0.006799

## Sheet: Hexanol (AOR) ECM Solution
!!!SBtab DocumentName='report' SBtabVersion='1.0' Date='2024-7-15'
!!SBtab TableID='Predicted concentrations' TableType='Quantity' TableName='Predicted concentrations' SBtabVersion='1.0' Unit='M'
!QuantityType	!Compound	!Value
concentration	h2o	1
concentration	atp	0.01
concentration	adp	0.0005
concentration	pi	0.02
concentration	coa	0.001
concentration	co2	1e-05
concentration	ac_coa	0.01
concentration	pyr	0.0006252
concentration	ace	0.004333
concentration	aa_coa	4.006e-06
concentration	lac	0.01
concentration	cro_coa	9.324e-05
concentration	but_coa	0.01
concentration	ace_p	0.002966
concentration	hb_coa	0.0004006
concentration	hexa_coa	0.001768
concentration	oh_coa	4.459e-07
concentration	hexe_coa	2.375e-05
concentration	hh_coa	4.153e-05
concentration	cap	8.733e-05
concentration	hexanal	3.311e-06
concentration	hexanol	1e-06
!!SBtab TableID='Predicted Gibbs energies' TableType='Quantity' TableName='Predicted Gibbs energies' SBtabVersion='1.0' Unit='kJ/mol'
!QuantityType	!Reaction	!Value
reaction gibbs energy	LDH	-1.342
reaction gibbs energy	PFOR	-19.12
reaction gibbs energy	ACACT1	-0.1962
reaction gibbs energy	HACD1	-7.426
reaction gibbs energy	ECOAH1	-0.3143
reaction gibbs energy	EBACD1	-20.88
reaction gibbs energy	ACACT2	-0.1071
reaction gibbs energy	HACD2	-10.51
reaction gibbs energy	ECOAH2	-0.6954
reaction gibbs energy	EBACD2	-27.17
reaction gibbs energy	CoAT	-0.3652
reaction gibbs energy	PTA	-0.2908
reaction gibbs energy	ACK	-2.569
reaction gibbs energy	RNF	-3.859
reaction gibbs energy	AFDOR6	-0.5797
reaction gibbs energy	ALCD6	-25.55
!!SBtab TableID='Predicted enzyme levels' TableType='Quantity' TableName='Predicted enzyme levels' SBtabVersion='1.0' Unit='M'
!QuantityType	!Reaction	!Value
concentration of enzyme	LDH	0.01294
concentration of enzyme	PFOR	0.02474
concentration of enzyme	ACACT1	0.02259
concentration of enzyme	HACD1	0.2622
concentration of enzyme	ECOAH1	0.02399
concentration of enzyme	EBACD1	0.1822
concentration of enzyme	ACACT2	0.04065
concentration of enzyme	HACD2	0.9085
concentration of enzyme	ECOAH2	0.04307
concentration of enzyme	EBACD2	0.1384
concentration of enzyme	CoAT	0.01856
concentration of enzyme	PTA	0.01563
concentration of enzyme	ACK	0.08346
concentration of enzyme	RNF	0.006271
concentration of enzyme	AFDOR6	0.02632
concentration of enzyme	ALCD6	0.1018

## Sheet: 1,6-hexanediol ECM solution
!!!SBtab DocumentName='report' SBtabVersion='1.0' Date='2024-7-15'
!!SBtab TableID='Predicted concentrations' TableType='Quantity' TableName='Predicted concentrations' SBtabVersion='1.0' Unit='M'
!QuantityType	!Compound	!Value
concentration	h2o	1
concentration	atp	0.01
concentration	o2	6.6e-06
concentration	adp	0.0005
concentration	pi	0.02
concentration	coa	0.001
concentration	co2	1e-05
concentration	ac_coa	0.01
concentration	pyr	0.0006253
concentration	ace	1e-06
concentration	no2	0.01
concentration	aa_coa	4.006e-06
concentration	lac	0.01
concentration	cro_coa	9.325e-05
concentration	no	0.001508
concentration	but_coa	0.01
concentration	ace_p	0.001753
concentration	hb_coa	0.0004006
concentration	hexa_coa	0.0001511
concentration	oh_coa	4.45e-07
concentration	n2	1.002e-06
concentration	hexe_coa	1.006e-05
concentration	hh_coa	2.285e-05
concentration	hexanal	0.0001781
concentration	hexanol	0.001058
concentration	hex_diol	1e-06
!!SBtab TableID='Predicted Gibbs energies' TableType='Quantity' TableName='Predicted Gibbs energies' SBtabVersion='1.0' Unit='kJ/mol'
!QuantityType	!Reaction	!Value
reaction gibbs energy	LDH	-1.342
reaction gibbs energy	PFOR	-19.12
reaction gibbs energy	ACACT1	-0.1962
reaction gibbs energy	HACD1	-7.426
reaction gibbs energy	ECOAH1	-0.3143
reaction gibbs energy	EBACD1	-20.88
reaction gibbs energy	ACACT2	-0.1121
reaction gibbs energy	HACD2	-11.98
reaction gibbs energy	ECOAH2	-1.343
reaction gibbs energy	EBACD2	-31.13
reaction gibbs energy	PTA	-1.594
reaction gibbs energy	ACK	-22.01
reaction gibbs energy	RNF	-3.859
reaction gibbs energy	HXALD	-175.6
reaction gibbs energy	ALCD6	-18.17
reaction gibbs energy	NIR	-72.05
reaction gibbs energy	NOD	-169.5
reaction gibbs energy	ALKBGT	-342.7
reaction gibbs energy	RUBD_NAD	-39.56
reaction gibbs energy	NAD_FICTC	-29.52
!!SBtab TableID='Predicted enzyme levels' TableType='Quantity' TableName='Predicted enzyme levels' SBtabVersion='1.0' Unit='M'
!QuantityType	!Reaction	!Value
concentration of enzyme	LDH	0.01294
concentration of enzyme	PFOR	0.02474
concentration of enzyme	ACACT1	0.01712
concentration of enzyme	HACD1	0.1986
concentration of enzyme	ECOAH1	0.01817
concentration of enzyme	EBACD1	0.138
concentration of enzyme	ACACT2	0.02945
concentration of enzyme	HACD2	0.6323
concentration of enzyme	ECOAH2	0.03044
concentration of enzyme	EBACD2	0.04487
concentration of enzyme	PTA	0.002745
concentration of enzyme	ACK	0.004818
concentration of enzyme	RNF	0.009501
concentration of enzyme	HXALD	0.02002
concentration of enzyme	ALCD6	0.01008
concentration of enzyme	NIR	0.002927
concentration of enzyme	NOD	0.001604
concentration of enzyme	ALKBGT	0.04656
concentration of enzyme	RUBD_NAD	0.00375
concentration of enzyme	NAD_FICTC	0.00375

## Sheet: Adipic Acid ECM Solution
!!!SBtab DocumentName='report' SBtabVersion='1.0' Date='2024-7-15'
!!SBtab TableID='Predicted concentrations' TableType='Quantity' TableName='Predicted concentrations' SBtabVersion='1.0' Unit='M'
!QuantityType	!Compound	!Value
concentration	h2o	1
concentration	atp	0.01
concentration	o2	6.6e-06
concentration	adp	0.0005
concentration	pi	0.02
concentration	coa	0.001
concentration	co2	1e-05
concentration	ac_coa	0.01
concentration	pyr	0.0006253
concentration	ace	0.007726
concentration	no2	0.01
concentration	aa_coa	4.006e-06
concentration	lac	0.01
concentration	h2	0.00158
concentration	cro_coa	9.324e-05
concentration	no	0.002097
concentration	but_coa	0.01
concentration	ace_p	0.003149
concentration	hb_coa	0.0004006
concentration	hexa_coa	0.01
concentration	oh_coa	4.475e-07
concentration	n2	1.007e-06
concentration	hexe_coa	5.363e-05
concentration	hh_coa	8.214e-05
concentration	6_oxo_hex	1e-06
concentration	cap	0.0009589
concentration	6_hyd_hex	0.009751
concentration	adi	1e-06
!!SBtab TableID='Predicted Gibbs energies' TableType='Quantity' TableName='Predicted Gibbs energies' SBtabVersion='1.0' Unit='kJ/mol'
!QuantityType	!Reaction	!Value
reaction gibbs energy	LDH	-1.342
reaction gibbs energy	PFOR	-19.12
reaction gibbs energy	ACACT1	-0.1962
reaction gibbs energy	HACD1	-7.426
reaction gibbs energy	ECOAH1	-0.3143
reaction gibbs energy	EBACD1	-20.88
reaction gibbs energy	ACACT2	-0.09788
reaction gibbs energy	HACD2	-8.827
reaction gibbs energy	ECOAH2	-0.3675
reaction gibbs energy	EBACD2	-24.89
reaction gibbs energy	CoAT	-0.1534
reaction gibbs energy	PTA	-0.1422
reaction gibbs energy	ACK	-1.285
reaction gibbs energy	HYD1	-5.479
reaction gibbs energy	NIR	-71.23
reaction gibbs energy	NOD	-171.1
reaction gibbs energy	ALKBGT	-319.6
reaction gibbs energy	YJGB	-0.1427
reaction gibbs energy	CHNE	-14.79
reaction gibbs energy	RUBD_NAD	-39.56
reaction gibbs energy	NAD_FICTC	-29.52
!!SBtab TableID='Predicted enzyme levels' TableType='Quantity' TableName='Predicted enzyme levels' SBtabVersion='1.0' Unit='M'
!QuantityType	!Reaction	!Value
concentration of enzyme	LDH	0.01294
concentration of enzyme	PFOR	0.02474
concentration of enzyme	ACACT1	0.02259
concentration of enzyme	HACD1	0.2622
concentration of enzyme	ECOAH1	0.02399
concentration of enzyme	EBACD1	0.1822
concentration of enzyme	ACACT2	0.0444
concentration of enzyme	HACD2	1.072
concentration of enzyme	ECOAH2	0.04893
concentration of enzyme	EBACD2	0.3155
concentration of enzyme	CoAT	0.03294
concentration of enzyme	PTA	0.03106
concentration of enzyme	ACK	0.2153
concentration of enzyme	HYD1	0.03669
concentration of enzyme	NIR	0.002029
concentration of enzyme	NOD	0.00198
concentration of enzyme	ALKBGT	0.5708
concentration of enzyme	YJGB	0.0301
concentration of enzyme	CHNE	0.3342
concentration of enzyme	RUBD_NAD	0.00495
concentration of enzyme	NAD_FICTC	0.00495
