# Supplementary material for: Evaluating the feasibility of medium-chain oleochemical synthesis using microbial chain elongation
Source: J Ind Microbiol Biotechnol. 2024 Aug 1;51:kuae027. doi: 10.1093/jimb/kuae027 (PMC11388927; doi:10.1093/jimb/kuae027)
Supplement: kuae027_Supplemental_Files [file kuae027_supplemental_files.zip › Supplemental_Material_S3_pFBA_Solutions.xlsx]

## Sheet: Table_of_Contents
Sheet	Substrate	Product	Chain Length	File Type
1	Lactate	Carboxylate	C4	Flux Solution
2	Lactate	Carboxylate	C4	ATP Balance Summary Table
3	Lactate	Carboxylate	C4	Ferredoxin Summary Table
4	Lactate	Carboxylate	C4	NADH Summary Table
5	Lactate	Carboxylate	C4	NADPH Summary Table
6	Lactate	Carboxylate	C4	Model Constraints
7	Lactate	Carboxylate	C6	Flux Solution
8	Lactate	Carboxylate	C6	ATP Balance Summary Table
9	Lactate	Carboxylate	C6	Ferredoxin Summary Table
10	Lactate	Carboxylate	C6	NADH Summary Table
11	Lactate	Carboxylate	C6	NADPH Summary Table
12	Lactate	Carboxylate	C6	Model Constraints
13	Lactate	Carboxylate	C8	Flux Solution
14	Lactate	Carboxylate	C8	ATP Balance Summary Table
15	Lactate	Carboxylate	C8	Ferredoxin Summary Table
16	Lactate	Carboxylate	C8	NADH Summary Table
17	Lactate	Carboxylate	C8	NADPH Summary Table
18	Lactate	Carboxylate	C8	Model Constraints
19	Lactate	Carboxylate	C10	Flux Solution
20	Lactate	Carboxylate	C10	ATP Balance Summary Table
21	Lactate	Carboxylate	C10	Ferredoxin Summary Table
22	Lactate	Carboxylate	C10	NADH Summary Table
23	Lactate	Carboxylate	C10	NADPH Summary Table
24	Lactate	Carboxylate	C10	Model Constraints
25	Lactate	Carboxylate	C12	Flux Solution
26	Lactate	Carboxylate	C12	ATP Balance Summary Table
27	Lactate	Carboxylate	C12	Ferredoxin Summary Table
28	Lactate	Carboxylate	C12	NADH Summary Table
29	Lactate	Carboxylate	C12	NADPH Summary Table
30	Lactate	Carboxylate	C12	Model Constraints
31	Lactate	Alcohol_AdhE	C6	Flux Solution
32	Lactate	Alcohol_AdhE	C6	ATP Balance Summary Table
33	Lactate	Alcohol_AdhE	C6	Ferredoxin Summary Table
34	Lactate	Alcohol_AdhE	C6	NADH Summary Table
35	Lactate	Alcohol_AdhE	C6	NADPH Summary Table
36	Lactate	Alcohol_AdhE	C6	Model Constraints
37	Lactate	Alcohol_AOR	C6	Flux Solution
38	Lactate	Alcohol_AOR	C6	ATP Balance Summary Table
39	Lactate	Alcohol_AOR	C6	Ferredoxin Summary Table
40	Lactate	Alcohol_AOR	C6	NADH Summary Table
41	Lactate	Alcohol_AOR	C6	NADPH Summary Table
42	Lactate	Alcohol_AOR	C6	Model Constraints
43	Lactate	Dicarboxylate	C6	Flux Solution
44	Lactate	Dicarboxylate	C6	ATP Balance Summary Table
45	Lactate	Dicarboxylate	C6	Ferredoxin Summary Table
46	Lactate	Dicarboxylate	C6	NADH Summary Table
47	Lactate	Dicarboxylate	C6	NADPH Summary Table
48	Lactate	Dicarboxylate	C6	Model Constraints
49	Lactate	Diol	C6	Flux Solution
50	Lactate	Diol	C6	ATP Balance Summary Table
51	Lactate	Diol	C6	Ferredoxin Summary Table
52	Lactate	Diol	C6	NADH Summary Table
53	Lactate	Diol	C6	NADPH Summary Table
54	Lactate	Diol	C6	Model Constraints
55	Lactate	Methyl ketone	C6	Production Envelope

## Sheet: Lac_FA_C4_Fluxes
	Reaction ID	Name	Reaction	Subsystem	Subsystem Order	Lower Bound	Upper Bound	Flux	Obj. ID	Obj. Flux	ATP Yield	dG0	dG0 per ATP	dG0_prime	dG0_prime per ATP	dG0_prime_T	dG0_prime_T per ATP	dGr	dGr per ATP	Overall Equation
0	EX_h2_e	H2 exchange	h2_e <=>	Exchange		-1000	1000	1	ATP_Hydrolysis	0.25	0.25	-34.9573	-139.829	-14.9893	-59.9571	-14.1852	-56.7408	-14.1852	-56.7408	0.5 H+ + Lactate + 0.25 ADP --> 0.5 Butyrate + CO2 + H2 + 0.25 ATP
1	EX_co2_e	CO2 exchange	co2_e <=>	Exchange		-1000	1000	1
2	EX_ATP_SLP	EX_ATP_SLP	ATP_SLP_e <=>	Exchange		-1000	1000	0.5
3	EX_but_e	Butyrate exchange	but_e <=>	Exchange		-1000	1000	0.5
4	EX_ATP_IMF	EX_ATP_IMF	ATP_IMF_e <=>	Exchange		-1000	1000	-0.25
5	EX_ATP_HYDR	EX_ATP_HYDR	ATP_HYDR_e <=>	Exchange		-1000	1000	-0.25
6	EX_h_e	H+ exchange	h_e <=>	Exchange		-1000	1000	-0.5
7	EX_lac__D_e	D-Lactate exchange	lac__D_e <=>	Exchange		-1000	1000	-1
8	ATP_Hydrolysis	ATP Hydrolysis	ATP_HYDR_e + atp_c + h2o_c --> adp_c + h_c + pi_c	ATP Hydrolysis		0	1000	0.25
9	PTAr	Phosphotransacetylase	accoa_c + pi_c <=> actp_c + coa_c	Acetate Metabolism	4	-1000	1000	0.5
10	ACKr	Acetate kinase	ATP_SLP_e + ac_c + atp_c <=> actp_c + adp_c	Acetate Metabolism		-1000	1000	-0.5
11	ATPS4r	*ATP Synthase	adp_c + 4.0 h_i + pi_c <=> ATP_IMF_e + atp_c + h2o_c + 3.0 h_c	Energy Generation		-1000	1000	-0.25
12	RNF1	*Ferredoxin:NAD oxidoreductase (2 protons translocated)	fdred_c + 3.0 h_c + nad_c <=> fdox_c + 2.0 h_i + nadh_c	Energy Generation		-1000	1000	-0.5
13	HYD1	(FeFe)-hydrogenase, cytoplasm	fdred_c + 2.0 h_c --> fdox_c + h2_c	Hydrogen Generation		0	1000	1
14	EB-iLDH-D	Electron bifurcating lactate dehydrogenase	fdred_c + lac__D_c + 2.0 nad_c --> fdox_c + 2.0 nadh_c + pyr_c	Lactate fermentation	1	0	1000	1
15	PFOR	*Pyruvate flavodoxin oxidoreductase	coa_c + fdox_c + pyr_c --> accoa_c + co2_c + fdred_c + h_c	Pyruvate Oxidation		0	1000	1
16	ACACT1r	Acetyl-CoA C-acetyltransferase	2.0 accoa_c <=> aacoa_c + coa_c	Reverse Beta-Oxidation	1	-1000	1000	0.5
17	HACD1	3-hydroxyacyl-CoA dehydrogenase (acetoacetyl-CoA)	aacoa_c + h_c + nadh_c <=> _3hbcoa_c + nad_c	Reverse Beta-Oxidation	2	-1000	1000	0.5
18	ECOAH1	3-hydroxyacyl-CoA dehydratase (3-hydroxybutanoyl-CoA)	_3hbcoa_c <=> b2coa_c + h2o_c	Reverse Beta-Oxidation	3	-1000	1000	0.5
19	EBACD1	*Electron Bifurcating Acyl-CoA Dehydrogenase (C4)	b2coa_c + fdox_c + 2.0 nadh_c <=> btcoa_c + fdred_c + 2.0 nad_c	Reverse Beta-Oxidation	4	-1000	1000	0.5
20	CoATC4	*CoA Transferase (C4:0-C2:0)	ac_c + btcoa_c --> accoa_c + but_c	Reverse Beta-Oxidation	5	-1000	1000	0.5
21	trans_but	Butyrate transport	but_c + h_c <=> but_e + h_e	Transport		-1000	1000	0.5
22	trans_lac__D	Lactate import	h_c + lac__D_c <=> h_e + lac__D_e	Transport		-1000	1000	-1
23	co2t	CO2 transport	co2_e <=> co2_c	Transport		-1000	1000	-1
24	H2t	Hydrogen transport	h2_e <=> h2_c	Transport		-1000	1000	-1

## Sheet: Lac_FA_C4_ATP
Reaction ID	Reaction	Flux	Subsystem	Type
ACKr	ATP_SLP_e + ac_c + atp_c <=> actp_c + adp_c	-0.5	Acetate Metabolism	Producing
ATP_Hydrolysis	ATP_HYDR_e + atp_c + h2o_c --> adp_c + h_c + pi_c	0.25	ATP Hydrolysis	Consuming
ATPS4r	adp_c + 4.0 h_i + pi_c <=> ATP_IMF_e + atp_c + h2o_c + 3.0 h_c	-0.25	Energy Generation	Consuming

## Sheet: Lac_FA_C4_Fd
Reaction ID	Reaction	Flux	Subsystem	Type
PFOR	coa_c + fdox_c + pyr_c --> accoa_c + co2_c + fdred_c + h_c	1	Pyruvate Oxidation	Producing
EBACD1	b2coa_c + fdox_c + 2.0 nadh_c <=> btcoa_c + fdred_c + 2.0 nad_c	0.5	Reverse Beta-Oxidation	Producing
RNF1	fdred_c + 3.0 h_c + nad_c <=> fdox_c + 2.0 h_i + nadh_c	-0.5	Energy Generation	Producing
HYD1	fdred_c + 2.0 h_c --> fdox_c + h2_c	1	Hydrogen Generation	Consuming
EB-iLDH-D	fdred_c + lac__D_c + 2.0 nad_c --> fdox_c + 2.0 nadh_c + pyr_c	1	Lactate fermentation	Consuming

## Sheet: Lac_FA_C4_NADH
Reaction ID	Reaction	Flux	Subsystem	Type
EB-iLDH-D	fdred_c + lac__D_c + 2.0 nad_c --> fdox_c + 2.0 nadh_c + pyr_c	1	Lactate fermentation	Producing
EBACD1	b2coa_c + fdox_c + 2.0 nadh_c <=> btcoa_c + fdred_c + 2.0 nad_c	0.5	Reverse Beta-Oxidation	Consuming
RNF1	fdred_c + 3.0 h_c + nad_c <=> fdox_c + 2.0 h_i + nadh_c	-0.5	Energy Generation	Consuming
HACD1	aacoa_c + h_c + nadh_c <=> _3hbcoa_c + nad_c	0.5	Reverse Beta-Oxidation	Consuming

## Sheet: Lac_FA_C4_NADPH
Reaction ID	Reaction	Flux	Subsystem	Type

## Sheet: Lac_FA_C4_Constraints
	Unnamed: 0	Reaction ID	Name	Reaction	Lower Bound	Upper Bound	Reversibility	Subsystem	Subsystem Order	Knockout Assignment	Objective Assignment
0	0	trans_for	Formate transport	for_c + h_c <=> for_e + h_e	-1000	1000	Reversible	Transport		0	0
1	1	trans_ac	Acetate transport	ac_c + h_c <=> ac_e + h_e	-1000	1000	Reversible	Transport		0	0
2	2	trans_ppa	Propionate transport	h_c + ppa_c <=> h_e + ppa_e	-1000	1000	Reversible	Transport		0	0
3	3	trans_but	Butyrate transport	but_c + h_c <=> but_e + h_e	-1000	1000	Reversible	Transport		0	0
4	4	trans_pta	Valerate transport	h_c + pta_c <=> h_e + pta_e	-1000	1000	Reversible	Transport		0	0
5	5	trans_hxa	Hexanote Transport	h_c + hxa_c <=> h_e + hxa_e	-1000	1000	Reversible	Transport		0	0
6	6	trans_hpta	Heptanoate transport	h_c + hpta_c <=> h_e + hpta_e	-1000	1000	Reversible	Transport		0	0
7	7	trans_octa	Octanoate transport	h_c + octa_c <=> h_e + octa_e	-1000	1000	Reversible	Transport		0	0
8	8	trans_lac__D	Lactate import	h_c + lac__D_c <=> h_e + lac__D_e	-1000	1000	Reversible	Transport		0	0
9	9	trans_etoh	Ethanol transport	etoh_c <=> etoh_e	-1000	1000	Reversible	Transport		0	0
10	10	trans_h	H+ transport	h_c <=> h_e	-1000	1000	Reversible	Transport		0	0
11	11	EX_xyl4_e	Xylan Exchange	xyl4_e -->	0	1000	Irreversible	Exchange		0	0
12	12	xyl4t	Xylan Transport	xyl4_e --> xyl4_c	0	1000	Irreversible	Transport		0	0
13	13	C5Hyd	Xylan Hydrolysis	3.0 h2o_c + xyl4_c --> 4.0 xyl__D_e	0	1000	Irreversible	Complex Carbohydrate Degradation		0	0
14	14	EX_glc4_e	Glucan Exchange	glc4_e <=>	-1000	1000	Reversible	Exchange		0	0
15	15	glc4t	Glucan Transport	glc4_e --> glc4_c	0	1000	Irreversible	Transport		0	0
16	16	C6Hyd	Glucan Hydrolysis	glc4_c + 3.0 h2o_c --> 4.0 glc__D_e	0	1000	Irreversible	Complex Carbohydrate Degradation		0	0
17	17	EX_xyl__D_e	D-Xylose exchange	xyl__D_e <=>	-1000	1000	Reversible	Exchange		0	0
18	18	XYLt	D xylose transport	xyl__D_e <=> xyl__D_c	-1000	1000	Reversible	Transport		0	0
19	19	XYLabc	D-xylose transport via ABC system	ATP_SLP_e + atp_c + h2o_c + xyl__D_e --> adp_c + h_c + pi_c + xyl__D_c	0	1000	Irreversible	Transport		0	0
20	20	XYLI1	Xylose isomerase	xyl__D_c <=> xylu__D_c	-1000	1000	Reversible	D-xylose degradation I	1	0	0
21	21	XYLK	Xylulokinase	ATP_SLP_e + atp_c + xylu__D_c --> adp_c + h_c + xu5p__D_c	0	1000	Irreversible	D-xylose degradation I	2	0	0
22	22	PKETX	Phosphoketolase (xylulose-5-phosphate utilizing)	pi_c + xu5p__D_c --> actp_c + g3p_c + h2o_c	0	1000	Irreversible	Heterolactic fermentation		0	0
23	23	RPE	Ribulose 5-phosphate 3-epimerase	ru5p__D_c <=> xu5p__D_c	-1000	1000	Reversible	Pentose phosphate pathway	1	0	0
24	24	RPI	Ribose-5-phosphate isomerase	r5p_c <=> ru5p__D_c	-1000	1000	Reversible	Pentose phosphate pathway	1	0	0
25	25	TKT1	Transketolase 1	r5p_c + xu5p__D_c <=> g3p_c + s7p_c	-1000	1000	Reversible	Pentose phosphate pathway	2	0	0
26	26	TALA	Transaldolase	g3p_c + s7p_c <=> e4p_c + f6p_c	-1000	1000	Reversible	Pentose phosphate pathway	3	0	0
27	27	TKT2	Transketolase 2	e4p_c + xu5p__D_c <=> f6p_c + g3p_c	-1000	1000	Reversible	Pentose phosphate pathway	4	0	0
28	28	EX_glc__D_e	D-Glucose exchange	glc__D_e <=>	-1000	1000	Reversible	Exchange		0	0
29	29	GLCt	D glucose reversible transport	glc__D_e <=> glc__D_c	-1000	1000	Reversible	Transport		0	0
30	30	GLCabc	D-glucose transport via ABC system	ATP_SLP_e + atp_c + glc__D_e + h2o_c --> adp_c + glc__D_c + h_c + pi_c	0	1000	Irreversible	Transport		0	0
31	31	HEX1	Hexokinase (D-glucose:ATP)	ATP_SLP_e + atp_c + glc__D_c --> adp_c + g6p_c + h_c	0	1000	Irreversible	Glycolysis I (Upper Glycolysis)	1	0	0
32	32	PGI	Glucose-6-phosphate isomerase	g6p_c <=> f6p_c	-1000	1000	Reversible	Glycolysis I (Upper Glycolysis)	2	0	0
33	33	PKETF	Phosphoketolase (fructose-6-phosphate utilizing)	f6p_c + pi_c --> actp_c + e4p_c + h2o_c	0	1000	Irreversible	Hexose Utilization		0	0
34	34	PFK	Phosphofructokinase	ATP_SLP_e + atp_c + f6p_c --> adp_c + fdp_c + h_c	0	1000	Irreversible	Glycolysis I (Upper Glycolysis)	3	0	0
35	35	FBA	Fructose-bisphosphate aldolase	fdp_c <=> dhap_c + g3p_c	-1000	1000	Reversible	Glycolysis I (Upper Glycolysis)	4	0	0
36	36	TPI	Triose-phosphate isomerase	dhap_c <=> g3p_c	-1000	1000	Reversible	Glycolysis I (Upper Glycolysis)	4	0	0
37	37	GAPD	Glyceraldehyde-3-phosphate dehydrogenase	g3p_c + nad_c + pi_c <=> _13dpg_c + h_c + nadh_c	-1000	1000	Reversible	Glycolysis I (Lower Glycolysis)	5	0	0
38	38	PGK	Phosphoglycerate kinase	ATP_SLP_e + _3pg_c + atp_c <=> _13dpg_c + adp_c	-1000	1000	Reversible	Glycolysis I (Lower Glycolysis)	6	0	0
39	39	PGM	Phosphoglycerate mutase	_2pg_c <=> _3pg_c	-1000	1000	Reversible	Glycolysis I (Lower Glycolysis)	7	0	0
40	40	ENO	Enolase	_2pg_c <=> h2o_c + pep_c	-1000	1000	Reversible	Glycolysis I (Lower Glycolysis)	8	0	0
41	41	PYK	Pyruvate kinase	adp_c + h_c + pep_c --> ATP_SLP_e + atp_c + pyr_c	0	1000	Irreversible	Glycolysis I (Lower Glycolysis)	9	0	0
42	42	PPS	Phosphoenolpyruvate synthase	ATP_SLP_e + atp_c + h2o_c + pyr_c <=> amp_c + 2.0 h_c + pep_c + pi_c	-1000	1000	Reversible	Gluconeogenesis		0	0
43	43	FBP	Fructose-bisphosphatase	fdp_c + h2o_c --> f6p_c + pi_c	0	1000	Irreversible	Gluconeogenesis		0	0
44	44	LDH-D	D-lactate dehydrogenase	lac__D_c + nad_c <=> h_c + nadh_c + pyr_c	-1000	1000	Reversible	Lactate fermentation	1	1	0
45	45	LACDt	D-Lactate transport	lac__D_e <=> lac__D_c	-1000	1000	Reversible	Transport		0	0
46	46	EB-iLDH-D	Electron bifurcating lactate dehydrogenase	fdred_c + lac__D_c + 2.0 nad_c --> fdox_c + 2.0 nadh_c + pyr_c	0	1000	Irreversible	Lactate fermentation	1	0	0
47	47	EX_lac__D_e	D-Lactate exchange	lac__D_e <=>	-1000	1000	Reversible	Exchange		0	0
48	48	PFL	Pyruvate formate lyase	coa_c + pyr_c --> accoa_c + for_c	0	1000	Irreversible	Pyruvate Oxidation		1	0
49	49	EX_for_e	Formate exchange	for_e <=>	-1000	1000	Reversible	Exchange		0	0
50	50	ACKr	Acetate kinase	ATP_SLP_e + ac_c + atp_c <=> actp_c + adp_c	-1000	1000	Reversible	Acetate Metabolism		0	0
51	51	EX_ac_e	Acetate exchange	ac_e <=>	-1000	1000	Reversible	Exchange		0	0
52	52	PTAr	Phosphotransacetylase	accoa_c + pi_c <=> actp_c + coa_c	-1000	1000	Reversible	Acetate Metabolism	4	0	0
53	53	ACOAH	Acteyl-CoA hydrolase	accoa_c + h2o_c --> ac_c + coa_c + h_c	0	1000	Irreversible	Acetate Metabolism		1	0
54	54	PFOR	*Pyruvate flavodoxin oxidoreductase	coa_c + fdox_c + pyr_c --> accoa_c + co2_c + fdred_c + h_c	0	1000	Irreversible	Pyruvate Oxidation		0	0
55	55	PDH	Pyruvate dehdyrogenase	coa_c + nad_c + pyr_c --> accoa_c + co2_c + nadh_c	0	1000	Irreversible	Pyruvate Oxidation		0	0
56	56	ACACT1r	Acetyl-CoA C-acetyltransferase	2.0 accoa_c <=> aacoa_c + coa_c	-1000	1000	Reversible	Reverse Beta-Oxidation	1	0	0
57	57	HACD1	3-hydroxyacyl-CoA dehydrogenase (acetoacetyl-CoA)	aacoa_c + h_c + nadh_c <=> _3hbcoa_c + nad_c	-1000	1000	Reversible	Reverse Beta-Oxidation	2	0	0
58	58	ECOAH1	3-hydroxyacyl-CoA dehydratase (3-hydroxybutanoyl-CoA)	_3hbcoa_c <=> b2coa_c + h2o_c	-1000	1000	Reversible	Reverse Beta-Oxidation	3	0	0
59	59	EBACD1	*Electron Bifurcating Acyl-CoA Dehydrogenase (C4)	b2coa_c + fdox_c + 2.0 nadh_c <=> btcoa_c + fdred_c + 2.0 nad_c	-1000	1000	Reversible	Reverse Beta-Oxidation	4	0	0
60	60	ACOAD1	Acyl-CoA dehydrogenase (butanoyl-CoA)	b2coa_c + h_c + nadh_c <=> btcoa_c + nad_c	-1000	1000	Reversible	Non-bifurcating ACD		1	0
61	61	ACHC4	*Acyl-CoA Hydrolase (C4:0)	btcoa_c + h2o_c --> but_c + coa_c + h_c	0	1000	Irreversible	Acyl-CoA Hydrolase		1	0
62	62	CoATC4	*CoA Transferase (C4:0-C2:0)	ac_c + btcoa_c --> accoa_c + but_c	-1000	1000	Reversible	Reverse Beta-Oxidation	5	0	0
63	63	EX_but_e	Butyrate exchange	but_e <=>	-1000	1000	Reversible	Exchange		0	0
64	64	ACACT2	Butanoyl-CoA:acetyl-CoA C-butanoyltransferase	accoa_c + btcoa_c <=> _3ohcoa_c + coa_c	-1000	1000	Reversible	Reverse Beta-Oxidation	1	1	0
65	65	HACD2	3-hydroxyacyl-CoA dehydrogenase (3-oxohexanoyl-CoA)	_3ohcoa_c + h_c + nadh_c <=> _3hhcoa_c + nad_c	-1000	1000	Reversible	Reverse Beta-Oxidation	2	1	0
66	66	ECOAH2	3-hydroxyacyl-CoA dehydratase (3-hydroxyhexanoyl-CoA)	_3hhcoa_c <=> h2o_c + hx2coa_c	-1000	1000	Reversible	Reverse Beta-Oxidation	3	1	0
67	67	EBACD2	*Electron Bifurcating Acyl-CoA Dehydrogenase (C6)	fdox_c + hx2coa_c + 2.0 nadh_c <=> fdred_c + hxcoa_c + 2.0 nad_c	-1000	1000	Reversible	Reverse Beta-Oxidation	4	1	0
68	68	ACOAD2	Acyl-CoA dehydrogenase (hexanoyl-CoA)	h_c + hx2coa_c + nadh_c <=> hxcoa_c + nad_c	-1000	1000	Reversible	Non-bifurcating ACD		1	0
69	69	ACH-C6	*Acyl-CoA Hydrolase (C6:0)	h2o_c + hxcoa_c --> coa_c + h_c + hxa_c	0	1000	Irreversible	Acyl-CoA Hydrolase		1	0
70	70	CoATC6	*CoA Transferase (C4:0-C2:0)	ac_c + hxcoa_c --> accoa_c + hxa_c	-1000	1000	Reversible	Reverse Beta-Oxidation	5	1	0
71	71	EX_hxa_e	Hexanoate exchange	hxa_e <=>	-1000	1000	Reversible	Exchange		0	0
72	72	ACACT3	Hexanoyl-CoA:acetyl-CoA C-acyltransferase	accoa_c + hxcoa_c <=> _3oocoa_c + coa_c	-1000	1000	Reversible	Reverse Beta-Oxidation	1	1	0
73	73	HACD3	3-hydroxyacyl-CoA dehydrogenase (3-oxooctanoyl-CoA)	_3oocoa_c + h_c + nadh_c <=> _3hocoa_c + nad_c	-1000	1000	Reversible	Reverse Beta-Oxidation	2	1	0
74	74	ECOAH3	3-hydroxyacyl-CoA dehydratase (3-hydroxyoctanoyl-CoA)	_3hocoa_c <=> h2o_c + oc2coa_c	-1000	1000	Reversible	Reverse Beta-Oxidation	3	1	0
75	75	EBACD3	*Electron Bifurcating Acyl-CoA Dehydrogenase (C8)	fdox_c + 2.0 nadh_c + oc2coa_c <=> fdred_c + 2.0 nad_c + occoa_c	-1000	1000	Reversible	Reverse Beta-Oxidation	4	1	0
76	76	ACOAD3	Acyl-CoA dehydrogenase (octanoyl-CoA)	h_c + nadh_c + oc2coa_c <=> nad_c + occoa_c	-1000	1000	Reversible	Non-bifurcating ACD		1	0
77	77	ACH-C8	*Acyl-CoA Hydrolase (C8:0)	h2o_c + occoa_c --> coa_c + h_c + octa_c	0	1000	Irreversible	Acyl-CoA Hydrolase		1	0
78	78	CoATC8	CoA Transferase (C8:0-C2:0)	ac_c + occoa_c --> accoa_c + octa_c	-1000	1000	Reversible	Reverse Beta-Oxidation	5	1	0
79	79	EX_octa_e	Octanoate exchange	octa_e <=>	-1000	1000	Reversible	Exchange		0	0
80	80	LCT	Lactate CoA transferase	lac__D_c + ppcoa_c <=> laccoa_c + ppa_c	-1000	1000	Reversible	Acrylate pathway	1	1	0
81	81	EX_ppa_e	Propionate exchange	ppa_e <=>	-1000	1000	Reversible	Exchange		0	0
82	82	LCD	Lactoyl coA dehydratase	laccoa_c <=> h2o_c + pp2coa_c	-1000	1000	Reversible	Acrylate pathway	2	1	0
83	83	ACR	Acryloyl-CoA reductase	h_c + nadh_c + pp2coa_c <=> nad_c + ppcoa_c	-1000	1000	Reversible	Acrylate pathway	3	1	0
84	84	PCT	Propionate CoA Transferase	ac_c + ppcoa_c <=> accoa_c + ppa_c	-1000	1000	Reversible	Acrylate pathway	4	1	0
85	85	MCC	Methylmalonyl-CoA Carboxyltransferase	mmcoa__S_c + pyr_c <=> oaa_c + ppcoa_c	-1000	1000	Reversible	Propionate metabolism		1	0
86	86	MDH	Malate dehydrogenase	h_c + nadh_c + oaa_c <=> mal__L_c + nad_c	-1000	1000	Reversible	Propionate metabolism		1	0
87	87	FRDx	Fumarate Reductase NADH	fum_c + h_c + nadh_c <=> nad_c + succ_c	-1000	1000	Reversible	Propionate metabolism		1	0
88	88	PPCSCT	Propanoyl-CoA: succinate CoA-transferase	ppcoa_c + succ_c <=> ppa_c + succoa_c	-1000	1000	Reversible	Propionate metabolism		1	0
89	89	MMM2	Methylmalonyl-CoA mutase	succoa_c <=> mmcoa__R_c	-1000	1000	Reversible	Propionate metabolism		1	0
90	90	MME	Methylmalonyl-CoA epimerase	mmcoa__R_c <=> mmcoa__S_c	-1000	1000	Reversible	Propionate metabolism		1	0
91	91	VCACT	Acetyl-CoA C-acyltransferase (3-oxovaleryl-CoA)	accoa_c + ppcoa_c <=> _3optcoa_c + coa_c	-1000	1000	Reversible	Reverse Beta-Oxidation	1	1	0
92	92	HVCD	3-hydroxyacyl-CoA dehydrogenase (3-hydroxyacyl-CoA dehydrogenase (3-oxovaleryl-CoA))	_3optcoa_c + h_c + nadh_c <=> _3hptcoa_c + nad_c	-1000	1000	Reversible	Reverse Beta-Oxidation	2	1	0
93	93	VECOAH	3-hydroxyacyl-CoA dehydratase (3-hydroxypentanoyl-CoA)	_3hptcoa_c <=> h2o_c + pt2coa_c	-1000	1000	Reversible	Reverse Beta-Oxidation	3	1	0
94	94	EBVCD	*Electron Bifurcating Acyl-CoA dehydrogenase (pentanoyl-CoA)	fdox_c + 2.0 nadh_c + pt2coa_c <=> fdred_c + 2.0 nad_c + ptcoa_c	-1000	1000	Reversible	Reverse Beta-Oxidation	4	1	0
95	95	VCOAD	Acyl-CoA dehydrogenase (pentanoyl-CoA)	h_c + nadh_c + pt2coa_c <=> nad_c + ptcoa_c	-1000	1000	Reversible	Non-bifurcating ACD		1	0
96	96	ACHC5	*Acyl-CoA Hydrolase (C5:0)	h2o_c + ptcoa_c --> coa_c + h_c + pta_c	0	1000	Irreversible	Acyl-CoA Hydrolase		1	0
97	97	CoATC5	*CoA Transferase (C5:0-C2:0)	ac_c + ptcoa_c --> accoa_c + pta_c	-1000	1000	Reversible	Reverse Beta-Oxidation	5	1	0
98	98	EX_pta_e	Pentanoate exchange	pta_e <=>	-1000	1000	Reversible	Exchange		0	0
99	99	VCACT2	Acetyl-CoA C-acyltransferase (3-oxoheptanoyl-CoA)	accoa_c + ptcoa_c <=> _3ohtcoa_c + coa_c	-1000	1000	Reversible	Reverse Beta-Oxidation	1	1	0
100	100	HVCD2	3-hydroxyacyl-CoA dehydrogenase (3-oxoheptanoyl-CoA)	_3ohtcoa_c + h_c + nadh_c <=> _3hhtcoa_c + nad_c	-1000	1000	Reversible	Reverse Beta-Oxidation	2	1	0
101	101	VECOAH2	3-hydroxyacyl-CoA dehydratase (3-hydroxyheptanoyl-CoA)	_3hhtcoa_c <=> h2o_c + ht2coa_c	-1000	1000	Reversible	Reverse Beta-Oxidation	3	1	0
102	102	EBVCD2	*Electron Bifurcating Acyl-CoA dehydrogenase (heptanoyl-CoA)	fdox_c + ht2coa_c + 2.0 nadh_c <=> fdred_c + hptcoa_c + 2.0 nad_c	-1000	1000	Reversible	Reverse Beta-Oxidation	4	1	0
103	103	VCOAD2	Acyl-CoA dehydrogenase (heptanoyl-CoA)	h_c + ht2coa_c + nadh_c <=> hptcoa_c + nad_c	-1000	1000	Reversible	Non-bifurcating ACD		1	0
104	104	ACH-C7	*Acyl-CoA Hydrolase (C7:0)	h2o_c + hptcoa_c --> coa_c + h_c + hpta_c	0	1000	Irreversible	Acyl-CoA Hydrolase		1	0
105	105	CoATC7	*CoA Transferase (C7:0-C2:0)	ac_c + hptcoa_c --> accoa_c + hpta_c	-1000	1000	Reversible	Reverse Beta-Oxidation	5	1	0
106	106	EX_hpta_e	Heptanoate exchange	hpta_e <=>	-1000	1000	Reversible	Exchange		0	0
107	107	EX_etoh_e	Ethanol exchange	etoh_e <=>	-1000	1000	Reversible	Exchange		0	0
108	108	ALCD2x	Alcohol dehydrogenase (ethanol)	etoh_c + nad_c <=> acald_c + h_c + nadh_c	-1000	1000	Reversible	Ethanol degradation I	1	1	0
109	109	ACALD	Acetaldehyde dehydrogenase (acetylating)	acald_c + coa_c + nad_c <=> accoa_c + h_c + nadh_c	-1000	1000	Reversible	Ethanol degradation I	2	1	0
110	110	EX_glyc_e	Glycerol Exchange	glyc_e <=>	-1000	1000	Reversible	Exchange		0	0
111	111	glyct	Glycerol transport	glyc_e <=> glyc_c	-1000	1000	Reversible	Transport		0	0
112	112	GLYK	Glycerol kinase	ATP_SLP_e + atp_c + glyc_c --> adp_c + glyc3p_c + h_c	0	1000	Irreversible	Glycerol utilization	1	0	0
113	113	G3PD1	Glycerol-3-phosphate dehydrogenase (NAD)	dhap_c + h_c + nadh_c <=> glyc3p_c + nad_c	-1000	1000	Reversible	Glycerol utilization	2	0	0
114	114	HYD1	(FeFe)-hydrogenase, cytoplasm	fdred_c + 2.0 h_c --> fdox_c + h2_c	0	1000	Irreversible	Hydrogen Generation		0	0
115	115	ECH	Energy conserving hydrogenase	fdred_c + 3.0 h_c <=> fdox_c + h2_c + h_i	-1000	1000	Reversible	Hydrogen Generation		1	0
116	116	HYDABC	Electron confurcating hydrogenase	fdred_c + 3.0 h_c + nadh_c --> fdox_c + 2.0 h2_c + nad_c	0	1000	Irreversible	Hydrogen Generation		1	0
117	117	H2t	Hydrogen transport	h2_e <=> h2_c	-1000	1000	Reversible	Transport		0	0
118	118	EX_h2_e	H2 exchange	h2_e <=>	-1000	1000	Reversible	Exchange		0	0
119	119	ACS_WL	Acetyl-CoA synthase	accoa_c + cfesp_c + h_c <=> co_c + coa_c + mecfsp_c	-1000	1000	Reversible	Wood Ljungadhl Pathway		1	0
120	120	CODH	Carbon monoxide dehydrogenase / acetyl-CoA synthase 2	co_c + fdox_c + h2o_c <=> co2_c + fdred_c + 2.0 h_c	-1000	1000	Reversible	Wood Ljungadhl Pathway		1	0
121	121	AcsE	Methyltetrahydrofolate:corrinoid/iron-sulfur protein methyltransferase (MeTr)	mecfsp_c + thf_c <=> _5mthf_c + cfesp_c	-1000	1000	Reversible	Wood Ljungadhl Pathway		1	0
122	122	MetF_MetV	MetF + MetV	_5mthf_c + co2_e + h_e + 2.0 h_i <=> for_e + 5.0 h_c + mlthf_c	-1000	1000	Reversible	Wood Ljungadhl Pathway		1	0
123	123	HysAB	HysAB	_5mthf_c + 2.0 h_e + 2.0 h_i <=> h2_e + 5.0 h_c + mlthf_c	-1000	1000	Reversible	Wood Ljungadhl Pathway		1	0
124	124	FoID_MTHFD_1	Methylenetetrahydrofolate dehydrogenase NAD	mlthf_c + nad_c <=> methf_c + nadh_c	-1000	1000	Reversible	Wood Ljungadhl Pathway		1	0
125	125	FoID_MTHFD_2	Methenyltetrahydrofolate cyclohydrolase	h2o_c + methf_c <=> _10fthf_c + h_c	-1000	1000	Reversible	Wood Ljungadhl Pathway		1	0
126	126	Fhs(FTHFL)	Formate-tetrahydrofolate ligase	_10fthf_c + adp_c + pi_c <=> ATP_SLP_e + atp_c + for_c + thf_c	-1000	1000	Reversible	Wood Ljungadhl Pathway		1	0
127	127	Fdh_NuoEF	Electron Confurcating Formate Dehydrogenase	fdox_c + 2.0 for_c + nad_c <=> 2.0 co2_c + fdred_c + h_c + nadh_c	0	1000	Irreversible	Hydrogen Generation		0	0
128	128	NiFeH2ASE	NiFe Hydrogenase	h_c + nadh_c <=> h2_c + nad_c	-1000	1000	Reversible	Hydrogen Generation		1	0
129	129	RNF1	*Ferredoxin:NAD oxidoreductase (2 protons translocated)	fdred_c + 3.0 h_c + nad_c <=> fdox_c + 2.0 h_i + nadh_c	-1000	1000	Reversible	Energy Generation		0	0
130	130	ATPS4r	*ATP Synthase	adp_c + 4.0 h_i + pi_c <=> ATP_IMF_e + atp_c + h2o_c + 3.0 h_c	-1000	1000	Reversible	Energy Generation		0	0
131	131	H2Ot	H2O transport	h2o_e <=> h2o_c	-1000	1000	Reversible	Transport		0	0
132	132	EX_h2o_e	H2O exchange	h2o_e <=>	-1000	1000	Reversible	Exchange		0	0
133	133	EX_h_e	H+ exchange	h_e <=>	-1000	1000	Reversible	Exchange		0	0
134	134	co2t	CO2 transport	co2_e <=> co2_c	-1000	1000	Reversible	Transport		0	0
135	135	EX_co2_e	CO2 exchange	co2_e <=>	-1000	1000	Reversible	Exchange		0	0
136	136	PPCK	Phosphoenolpyruvate carboxykinase	ATP_SLP_e + atp_c + oaa_c --> adp_c + co2_c + pep_c	0	1000	Irreversible	TCA Cycle		0	0
137	137	PPC	Phosphoenolpyruvate carboxylase	co2_c + h2o_c + pep_c --> h_c + oaa_c + pi_c	0	1000	Irreversible	TCA Cycle		0	0
138	138	CS	Citrate synthase	accoa_c + h2o_c + oaa_c <=> cit_c + coa_c + h_c	-1000	1000	Reversible	TCA Cycle		0	0
139	139	ACONT	Aconitate hydratase	cit_c <=> icit_c	-1000	1000	Reversible	TCA Cycle		0	0
140	140	ICDHx	Isocitrate dehydrogenase (NAD)	icit_c + nad_c <=> akg_c + co2_c + nadh_c	-1000	1000	Reversible	TCA Cycle		0	0
141	141	FUM	Fumarase	fum_c + h2o_c <=> mal__L_c	-1000	1000	Reversible	TCA Cycle		0	0
142	142	ACS	Acetyl-CoA synthetase	ATP_SLP_e + ac_c + atp_c + coa_c --> accoa_c + amp_c + ppi_c	0	1000	Irreversible	Acetate metabolism		0	0
143	143	NADK	NAD kinase	ATP_SLP_e + atp_c + nad_c <=> adp_c + h_c + nadp_c	-1000	1000	Reversible	NADH/ NADPH Conversions		0	0
144	144	THD2	NAD(P) transhydrogenase	2.0 h_i + nadh_c + nadp_c <=> 2.0 h_c + nad_c + nadph_c	-1000	1000	Reversible	NADH/ NADPH Conversions		0	0
145	145	EX_nh4_e	Ammonium Exchange	nh4_e <=>	-1000	1000	Reversible	Exchange		0	0
146	146	nh4t	Ammonium Transport	nh4_e <=> nh4_c	-1000	1000	Reversible	Transport		0	0
147	147	EX_so4_e	Sulfate Exchange	so4_e <=>	-1000	1000	Reversible	Exchange		0	0
148	148	so4t	Sulfate Transport	so4_e <=> so4_c	-1000	1000	Reversible	Transport		0	0
149	149	ADK1	Adenylate kinase	ATP_SLP_e + amp_c + atp_c --> 2.0 adp_c	0	1000	Irreversible	AMP Conversion		0	0
150	150	PPA	Inorganic diphosphatase	h2o_c + ppi_c --> h_c + 2.0 pi_c	0	1000	Irreversible	AMP Conversion		0	0
151	151	EX_pi_e	Phosphate Exchange	pi_e <=>	-1000	1000	Reversible	Exchange		0	0
152	152	trans_pi	Phosphate Transport	pi_e <=> pi_c	-1000	1000	Reversible	Transport		0	0
153	153	BIOMASS	Biomass	36.0 ATP_BIOMASS_e + 1.31 _3pg_c + 3.06 accoa_c + 1.17 akg_c + 36.0 atp_c + 0.4 e4p_c + 1.58 g3p_c + 0.26 g6p_c + 7.57 h2o_c + 1.1 nad_c + 19.39 nadph_c + 8.62 nh4_c + 2.06 oaa_c + 0.92 pep_c + 4.33 pyr_c + 0.35 r5p_c + 0.21 so4_c --> Biomass_e + 0.43 ac_c + 34.6 adp_c + 1.4 amp_c + 3.54 co2_c + 3.06 coa_c + 0.29 for_c + 0.37 fum_c + 10.13 h_c + 1.1 nadh_c + 19.39 nadp_c + 31.88 pi_c + 4.74 ppi_c	0	1000	Irreversible	Biomass		0	0
154	154	EX_BIOMASS_e	Biomass Exchange	Biomass_e -->	0	1000	Irreversible	Exchange		0	0
155	155	ATP_Hydrolysis	ATP Hydrolysis	ATP_HYDR_e + atp_c + h2o_c --> adp_c + h_c + pi_c	0	1000	Irreversible	ATP Hydrolysis		0	1
156	156	ACITL	ATP Citrate Lyase	ATP_SLP_e + atp_c + cit_c + coa_c --> accoa_c + adp_c + oaa_c + pi_c	0	1000	Irreversible	TCA Cycle		0	0
157	157	ME1	Malic Enzyme (NAD)	mal__L_c + nad_c --> co2_c + nadh_c + pyr_c	0	1000	Irreversible	TCA Cycle		0	0
158	158	ICL	Isocitrate lyase	icit_c <=> glx_c + succ_c	-1000	1000	Reversible	TCA Cycle		0	0
159	159	MALS	Malate synthase	accoa_c + glx_c + h2o_c --> coa_c + h_c + mal__L_c	0	1000	Irreversible	TCA Cycle		0	0
160	160	EX_ATP_SLP	EX_ATP_SLP	ATP_SLP_e <=>	-1000	1000	Reversible	Exchange		0	0
161	161	EX_ATP_HYDR	EX_ATP_HYDR	ATP_HYDR_e <=>	-1000	1000	Reversible	Exchange		0	0
162	162	EX_ATP_IMF	EX_ATP_IMF	ATP_IMF_e <=>	-1000	1000	Reversible	Exchange		0	0
163	163	EX_ATP_BIOMASS	ATP Net Production	ATP_BIOMASS_e <=>	-1000	1000	Reversible	Exchange		0	0
164	164	EX_btoh_e	Butanol Exchange	btoh_e <=>	-1000	1000	Reversible	Exchange		0	0
165	165	EX_ptoh_e	Pentanol Exchange	ptoh_e <=>	-1000	1000	Reversible	Exchange		0	0
166	166	EX_htoh_e	Hexanol Exchange	htoh_e <=>	-1000	1000	Reversible	Exchange		0	0
167	167	EX_hptoh_e	Heptanol Exchange	hptoh_e <=>	-1000	1000	Reversible	Exchange		0	0
168	168	EX_otoh_e	Octanol Exchange	otoh_e <=>	-1000	1000	Reversible	Exchange		0	0
169	169	EX_nonoh_e	Nonanol Exchange	nonoh_e <=>	-1000	1000	Reversible	Exchange		0	0
170	170	EX_dcaoh_e	Decanol Exchange	dcaoh_e <=>	-1000	1000	Reversible	Exchange		0	0
171	171	EX_udcoh_e	Undecanol Exchange	udcoh_e <=>	-1000	1000	Reversible	Exchange		0	0
172	172	EX_ddcoh_e	Dodecanol Exchange	ddcoh_e <=>	-1000	1000	Reversible	Exchange		0	0
173	173	EX_oxa_e	Oxalate Exchange	oxa_e <=>	-1000	1000	Reversible	Exchange		0	0
174	174	EX_malon_e	Malonate Exchange	malon_e <=>	-1000	1000	Reversible	Exchange		0	0
175	175	EX_glutar_e	Glutarate Exchange	glutar_e <=>	-1000	1000	Reversible	Exchange		0	0
176	176	EX_adpac_e	Adipate Exchange	adpac_e <=>	-1000	1000	Reversible	Exchange		0	0
177	177	EX_pime_e	Pimelate Exchange	pime_e <=>	-1000	1000	Reversible	Exchange		0	0
178	178	EX_subeac_e	Suberate Exchange	subeac_e <=>	-1000	1000	Reversible	Exchange		0	0
179	179	EX_azelac_e	Azelate Exchange	azelac_e <=>	-1000	1000	Reversible	Exchange		0	0
180	180	EX_sebac_e	Sebacate Exchange	sebac_e <=>	-1000	1000	Reversible	Exchange		0	0
181	181	EX_udcac_e	Undecanedioate Exchange	udcac_e <=>	-1000	1000	Reversible	Exchange		0	0
182	182	EX_ddcac_e	Dodecanedioate Exchange	ddcac_e <=>	-1000	1000	Reversible	Exchange		0	0
183	183	EX_propane_e	Propane Exchange	propane_e <=>	-1000	1000	Reversible	Exchange		0	0
184	184	EX_butane_e	Butane Exchange	butane_e <=>	-1000	1000	Reversible	Exchange		0	0
185	185	EX_pentane_e	Pentane Exchange	pentane_e <=>	-1000	1000	Reversible	Exchange		0	0
186	186	EX_hexane_e	Hexane Exchange	hexane_e <=>	-1000	1000	Reversible	Exchange		0	0
187	187	EX_heptane_e	Heptane Exchange	heptane_e <=>	-1000	1000	Reversible	Exchange		0	0
188	188	EX_octane_e	Octane Exchange	octane_e <=>	-1000	1000	Reversible	Exchange		0	0
189	189	EX_nonane_e	Nonane Exchange	nonane_e <=>	-1000	1000	Reversible	Exchange		0	0
190	190	EX_decane_e	Decane Exchange	decane_e <=>	-1000	1000	Reversible	Exchange		0	0
191	191	EX_undecane_e	Undecane Exchange	undecane_e <=>	-1000	1000	Reversible	Exchange		0	0
192	192	EX_dodecane_e	Dodecane Exchange	dodecane_e <=>	-1000	1000	Reversible	Exchange		0	0
193	193	EX__13btdl_e	1,3-Butanediol Exchange	_13btdl_e <=>	-1000	1000	Reversible	Exchange		0	0
194	194	EX__23btdl_e	2,3-Butanediol Exchange	_23btdl_e <=>	-1000	1000	Reversible	Exchange		0	0
195	195	EX_glycol_e	Ethylene glycol Exchange	glycol_e <=>	-1000	1000	Reversible	Exchange		0	0
196	196	EX_ppdl_e	1,3-Propanediol Exchange	ppdl_e <=>	-1000	1000	Reversible	Exchange		0	0
197	197	EX_btdl_e	1,4-Butanediol Exchange	btdl_e <=>	-1000	1000	Reversible	Exchange		0	0
198	198	EX_ptadl_e	1,5-Pentanediol Exchange	ptadl_e <=>	-1000	1000	Reversible	Exchange		0	0
199	199	EX_hxadl_e	1,6-Hexanediol Exchange	hxadl_e <=>	-1000	1000	Reversible	Exchange		0	0
200	200	EX_hptdl_e	1,7-Heptanediol Exchange	hptdl_e <=>	-1000	1000	Reversible	Exchange		0	0
201	201	EX_octdl_e	1,8-Octanediol Exchange	octdl_e <=>	-1000	1000	Reversible	Exchange		0	0
202	202	EX_nondl_e	1,9-Nonandiol Exchange	nondl_e <=>	-1000	1000	Reversible	Exchange		0	0
203	203	EX_dcadl_e	1,10-Decandiol Exchange	dcadl_e <=>	-1000	1000	Reversible	Exchange		0	0
204	204	EX_udcdl_e	1,11-Undecandiol Exchange	udcdl_e <=>	-1000	1000	Reversible	Exchange		0	0
205	205	EX_ddcdl_e	1,12-Dodecandiol Exchange	ddcdl_e <=>	-1000	1000	Reversible	Exchange		0	0
206	206	EX_acetone_e	Acetone Exchange	acetone_e <=>	-1000	1000	Reversible	Exchange		0	0
207	207	EX_but2one_e	2-Butanone Exchange	but2one_e <=>	-1000	1000	Reversible	Exchange		0	0
208	208	EX_pta2one_e	2-Pentanone Exchange	pta2one_e <=>	-1000	1000	Reversible	Exchange		0	0
209	209	EX_hxa2one_e	2-Hexanone Exchange	hxa2one_e <=>	-1000	1000	Reversible	Exchange		0	0
210	210	EX_hpt2one_e	2-Heptanone Exchange	hpt2one_e <=>	-1000	1000	Reversible	Exchange		0	0
211	211	EX_oct2one_e	2-Octanone Exchange	oct2one_e <=>	-1000	1000	Reversible	Exchange		0	0
212	212	EX_non2one_e	2-Nonanone Exchange	non2one_e <=>	-1000	1000	Reversible	Exchange		0	0
213	213	EX_dca2one_e	2-Decanone Exchange	dca2one_e <=>	-1000	1000	Reversible	Exchange		0	0
214	214	EX_udc2one_e	2-Undecanone Exchange	udc2one_e <=>	-1000	1000	Reversible	Exchange		0	0
215	215	EX_nona_e	Nonanoate Exchange	nona_e <=>	-1000	1000	Reversible	Exchange		0	0
216	216	EX_dca_e	Decanoate Exchange	dca_e <=>	-1000	1000	Reversible	Exchange		0	0
217	217	EX_udc_e	Undecanoate Exchange	udc_e <=>	-1000	1000	Reversible	Exchange		0	0
218	218	EX_ddc_e	Dodecanoate Exchange	ddc_e <=>	-1000	1000	Reversible	Exchange		0	0
219	219	EX_no2_e	Nitrite Exchange	no2_e <=>	-1000	1000	Reversible	Exchange		0	0
220	220	EX_h2o2_e	Hydrogen Peroxide Exchange	h2o2_e <=>	-1000	1000	Reversible	Exchange		0	0
221	221	trans_btoh	Butanol Transport	btoh_e <=> btoh_c	-1000	1000	Reversible	Transport		0	0
222	222	trans_ptoh	Pentanol Transport	ptoh_e <=> ptoh_c	-1000	1000	Reversible	Transport		0	0
223	223	trans_htoh	Hexanol Transport	htoh_e <=> htoh_c	-1000	1000	Reversible	Transport		0	0
224	224	trans_hptoh	Heptanol Transport	hptoh_e <=> hptoh_c	-1000	1000	Reversible	Transport		0	0
225	225	trans_otoh	Octanol Transport	otoh_e <=> otoh_c	-1000	1000	Reversible	Transport		0	0
226	226	trans_nonoh	Nonanol Transport	nonoh_e <=> nonoh_c	-1000	1000	Reversible	Transport		0	0
227	227	trans_dcaoh	Decanol Transport	dcaoh_e <=> dcaoh_c	-1000	1000	Reversible	Transport		0	0
228	228	trans_udcoh	Undecanol Transport	udcoh_e <=> udcoh_c	-1000	1000	Reversible	Transport		0	0
229	229	trans_ddcoh	Dodecanol Transport	ddcoh_e <=> ddcoh_c	-1000	1000	Reversible	Transport		0	0
230	230	trans_oxa	Oxalate Transport	2.0 h_e + oxa_e <=> 2.0 h_c + oxa_c	-1000	1000	Reversible	Transport		0	0
231	231	trans_malon	Malonate Transport	2.0 h_e + malon_e <=> 2.0 h_c + malon_c	-1000	1000	Reversible	Transport		0	0
232	232	trans_glutar	Glutarate Transport	glutar_e + 2.0 h_e <=> glutar_c + 2.0 h_c	-1000	1000	Reversible	Transport		0	0
233	233	trans_adpac	Adipate Transport	adpac_e + 2.0 h_e <=> adpac_c + 2.0 h_c	-1000	1000	Reversible	Transport		0	0
234	234	trans_pime	Pimelate Transport	2.0 h_e + pime_e <=> 2.0 h_c + pime_c	-1000	1000	Reversible	Transport		0	0
235	235	trans_subeac	Suberate Transport	2.0 h_e + subeac_e <=> 2.0 h_c + subeac_c	-1000	1000	Reversible	Transport		0	0
236	236	trans_azelac	Azelate Transport	azelac_e + 2.0 h_e <=> azelac_c + 2.0 h_c	-1000	1000	Reversible	Transport		0	0
237	237	trans_sebac	Sebacate Transport	2.0 h_e + sebac_e <=> 2.0 h_c + sebac_c	-1000	1000	Reversible	Transport		0	0
238	238	trans_udcac	Undecanedioate Transport	2.0 h_e + udcac_e <=> 2.0 h_c + udcac_c	-1000	1000	Reversible	Transport		0	0
239	239	trans_ddcac	Dodecanedioate Transport	ddcac_e + 2.0 h_e <=> ddcac_c + 2.0 h_c	-1000	1000	Reversible	Transport		0	0
240	240	trans_propane	Propane Transport	propane_e <=> propane_c	-1000	1000	Reversible	Transport		0	0
241	241	trans_butane	Butane Transport	butane_e <=> butane_c	-1000	1000	Reversible	Transport		0	0
242	242	trans_pentane	Pentane Transport	pentane_e <=> pentane_c	-1000	1000	Reversible	Transport		0	0
243	243	trans_hexane	Hexane Transport	hexane_e <=> hexane_c	-1000	1000	Reversible	Transport		0	0
244	244	trans_heptane	Heptane Transport	heptane_e <=> heptane_c	-1000	1000	Reversible	Transport		0	0
245	245	trans_octane	Octane Transport	octane_e <=> octane_c	-1000	1000	Reversible	Transport		0	0
246	246	trans_nonane	Nonane Transport	nonane_e <=> nonane_c	-1000	1000	Reversible	Transport		0	0
247	247	trans_decane	Decane Transport	decane_e <=> decane_c	-1000	1000	Reversible	Transport		0	0
248	248	trans_undecane	Undecane Transport	2.0 h_e + undecane_e <=> 2.0 h_c + undecane_c	-1000	1000	Reversible	Transport		0	0
249	249	trans_dodecane	Dodecane Transport	dodecane_e + 2.0 h_e <=> dodecane_c + 2.0 h_c	-1000	1000	Reversible	Transport		0	0
250	250	trans__13btdl	1,3-Butanediol Transport	_13btdl_e <=> _13btdl_c	-1000	1000	Reversible	Transport		0	0
251	251	trans__23btdl	2,3-Butanediol Transport	_23btdl_e <=> _23btdl_c	-1000	1000	Reversible	Transport		0	0
252	252	trans_glycol	Ethylene glycol Transport	glycol_e <=> glycol_c	-1000	1000	Reversible	Transport		0	0
253	253	trans_ppdl	1,3-Propanediol Transport	ppdl_e <=> ppdl_c	-1000	1000	Reversible	Transport		0	0
254	254	trans_btdl	1,4-Butanediol Transport	btdl_e <=> btdl_c	-1000	1000	Reversible	Transport		0	0
255	255	trans_ptadl	1,5-Pentanediol Transport	ptadl_e <=> ptadl_c	-1000	1000	Reversible	Transport		0	0
256	256	trans_hxadl	1,6-Hexanediol Transport	hxadl_e <=> hxadl_c	-1000	1000	Reversible	Transport		0	0
257	257	trans_hptdl	1,7-Heptanediol Transport	hptdl_e <=> hptdl_c	-1000	1000	Reversible	Transport		0	0
258	258	trans_octdl	1,8-Octanediol Transport	octdl_e <=> octdl_c	-1000	1000	Reversible	Transport		0	0
259	259	trans_nondl	1,9-Nonandiol Transport	nondl_e <=> nondl_c	-1000	1000	Reversible	Transport		0	0
260	260	trans_dcadl	1,10-Decandiol Transport	dcadl_e <=> dcadl_c	-1000	1000	Reversible	Transport		0	0
261	261	trans_udcdl	1,11-Undecandiol Transport	udcdl_e <=> udcdl_c	-1000	1000	Reversible	Transport		0	0
262	262	trans_ddcdl	1,12-Dodecandiol Transport	ddcdl_e <=> ddcdl_c	-1000	1000	Reversible	Transport		0	0
263	263	trans_acetone	Acetone Transport	acetone_e <=> acetone_c	-1000	1000	Reversible	Transport		0	0
264	264	trans_but2one	2-Butanone Transport	but2one_e <=> but2one_c	-1000	1000	Reversible	Transport		0	0
265	265	trans_pta2one	2-Pentanone Transport	pta2one_e <=> pta2one_c	-1000	1000	Reversible	Transport		0	0
266	266	trans_hxa2one	2-Hexanone Transport	hxa2one_e <=> hxa2one_c	-1000	1000	Reversible	Transport		0	0
267	267	trans_hpt2one	2-Heptanone Transport	hpt2one_e <=> hpt2one_c	-1000	1000	Reversible	Transport		0	0
268	268	trans_oct2one	2-Octanone Transport	oct2one_e <=> oct2one_c	-1000	1000	Reversible	Transport		0	0
269	269	trans_non2one	2-Nonanone Transport	non2one_e <=> non2one_c	-1000	1000	Reversible	Transport		0	0
270	270	trans_dca2one	2-Decanone Transport	dca2one_e <=> dca2one_c	-1000	1000	Reversible	Transport		0	0
271	271	trans_udc2one	2-Undecanone Transport	udc2one_e <=> udc2one_c	-1000	1000	Reversible	Transport		0	0
272	272	trans_nona	Nonanoate Transport	h_e + nona_e <=> h_c + nona_c	-1000	1000	Reversible	Transport		0	0
273	273	trans_dca	Decanoate Transport	dca_e + h_e <=> dca_c + h_c	-1000	1000	Reversible	Transport		0	0
274	274	trans_udc	Undecanoate Transport	h_e + udc_e <=> h_c + udc_c	-1000	1000	Reversible	Transport		0	0
275	275	trans_ddc	Dodecanoate Transport	ddc_e + h_e <=> ddc_c + h_c	-1000	1000	Reversible	Transport		0	0
276	276	trans_no2	Nitrite Transport	h_e + no2_e <=> h_c + no2_c	-1000	1000	Reversible	Transport		0	0
277	277	trans_no	Nitric oxide Transport	h_e + no_e <=> h_c + no_c	-1000	1000	Reversible	Transport		0	0
278	278	trans_o2	Oxygen Transport	h_e + o2_e <=> h_c + o2_c	-1000	1000	Reversible	Transport		0	0
279	279	trans_n2	Nitrogen Transport	h_e + n2_e <=> h_c + n2_c	-1000	1000	Reversible	Transport		0	0
280	280	trans_h2o2	Hydrogen Peroxide Transport	h2o2_e + h_e <=> h2o2_c + h_c	-1000	1000	Reversible	Transport		0	0
281	281	ALDD4	Aldehyde dehydrogenase (Butanal, NAD)	btal_c + h2o_c + nad_c <=> but_c + 2.0 h_c + nadh_c	-1000	0	Irreversible	Alcohol Production (AdhE)	1	1	0
282	282	ALDD5	Aldehyde dehydrogenase (Pentanal, NAD)	h2o_c + nad_c + ptal_c <=> 2.0 h_c + nadh_c + pta_c	-1000	0	Irreversible	Alcohol Production (AdhE)	1	1	0
283	283	ALDD6	Aldehyde dehydrogenase (Hexanal, NAD)	h2o_c + hxal_c + nad_c <=> 2.0 h_c + hxa_c + nadh_c	-1000	0	Irreversible	Alcohol Production (AdhE)	1	1	0
284	284	ALDD7	Aldehyde dehydrogenase (Heptanal, NAD)	h2o_c + htal_c + nad_c <=> 2.0 h_c + hpta_c + nadh_c	-1000	0	Irreversible	Alcohol Production (AdhE)	1	1	0
285	285	ALDD8	Aldehyde dehydrogenase (Octanal, NAD)	h2o_c + nad_c + octal_c <=> 2.0 h_c + nadh_c + octa_c	-1000	0	Irreversible	Alcohol Production (AdhE)	1	1	0
286	286	ALDD4y	Aldehyde dehydrogenase (Butanal, NADP)	btal_c + h2o_c + nadp_c <=> but_c + 2.0 h_c + nadph_c	-1000	0	Irreversible	Alcohol Production (AdhE)	1	1	0
287	287	ALDD5y	Aldehyde dehydrogenase (Pentanal, NADP)	h2o_c + nadp_c + ptal_c <=> 2.0 h_c + nadph_c + pta_c	-1000	0	Irreversible	Alcohol Production (AdhE)	1	1	0
288	288	ALDD6y	Aldehyde dehydrogenase (Hexanal, NADP)	h2o_c + hxal_c + nadp_c <=> 2.0 h_c + hxa_c + nadph_c	-1000	0	Irreversible	Alcohol Production (AdhE)	1	1	0
289	289	ALDD7y	Aldehyde dehydrogenase (Heptanal, NADP)	h2o_c + htal_c + nadp_c <=> 2.0 h_c + hpta_c + nadph_c	-1000	0	Irreversible	Alcohol Production (AdhE)	1	1	0
290	290	ALDD8y	Aldehyde dehydrogenase (Octanal, NADP)	h2o_c + nadp_c + octal_c <=> 2.0 h_c + nadph_c + octa_c	-1000	0	Irreversible	Alcohol Production (AdhE)	1	1	0
291	291	ALCD4	Alcohol dehydrogenase (Butanol)	btoh_c + nad_c <=> btal_c + h_c + nadh_c	-1000	0	Irreversible	Alcohol Production (AdhE)	2	1	0
292	292	ALCD5	Alcohol dehydrogenase (Pentanol)	nad_c + ptoh_c <=> h_c + nadh_c + ptal_c	-1000	0	Irreversible	Alcohol Production (AdhE)	2	1	0
293	293	ALCD6	Alcohol dehydrogenase (Hexanol)	htoh_c + nad_c <=> h_c + hxal_c + nadh_c	-1000	0	Irreversible	Alcohol Production (AdhE)	2	1	0
294	294	ALCD7	Alcohol dehydrogenase (Heptanol)	hptoh_c + nad_c <=> h_c + htal_c + nadh_c	-1000	0	Irreversible	Alcohol Production (AdhE)	2	1	0
295	295	ALCD8	Alcohol dehydrogenase (Octanol)	nad_c + otoh_c <=> h_c + nadh_c + octal_c	-1000	0	Irreversible	Alcohol Production (AdhE)	2	1	0
296	296	ACAFDOR	Aldehyde: ferredoxin oxidoreductase (Acetaldehyde)	acald_c + fdox_c + h2o_c <=> ac_e + fdred_c + 3.0 h_c	-1000	0	Irreversible	Alcohol Production (AOR)	3	1	0
297	297	BUTAFDOR	Aldehyde: ferredoxin oxidoreductase (Butanal)	btal_c + fdox_c + h2o_c <=> but_c + fdred_c + 3.0 h_c	-1000	0	Irreversible	Alcohol Production (AOR)	3	1	0
298	298	AFDOR5	Aldehyde: ferredoxin oxidoreductase (Pentanal)	fdox_c + h2o_c + ptal_c <=> fdred_c + 3.0 h_c + pta_c	-1000	0	Irreversible	Alcohol Production (AOR)	3	1	0
299	299	AFDOR6	Aldehyde: ferredoxin oxidoreductase (Hexanal)	fdox_c + h2o_c + hxal_c <=> fdred_c + 3.0 h_c + hxa_c	-1000	0	Irreversible	Alcohol Production (AOR)	3	1	0
300	300	AFDOR7	Aldehyde: ferredoxin oxidoreductase (Heptanal)	fdox_c + h2o_c + htal_c <=> fdred_c + 3.0 h_c + hpta_c	-1000	0	Irreversible	Alcohol Production (AOR)	3	1	0
301	301	AFDOR8	Aldehyde: ferredoxin oxidoreductase (Octanal)	fdox_c + h2o_c + octal_c <=> fdred_c + 3.0 h_c + octa_c	-1000	0	Irreversible	Alcohol Production (AOR)	2	1	0
302	302	BUTKr	Butyrate kinase	ATP_SLP_e + atp_c + but_c <=> adp_c + butpi_c	-1000	0	Irreversible	Alcohol Production (AOR)	2	1	0
303	303	PTAKr	Pentanoate kinase	ATP_SLP_e + atp_c + pta_c <=> adp_c + ptapi_c	-1000	0	Irreversible	Alcohol Production (AOR)	2	1	0
304	304	HXAKr	Hexanoate kinase	ATP_SLP_e + atp_c + hxa_c <=> adp_c + hxapi_c	-1000	0	Irreversible	Alcohol Production (AOR)	2	1	0
305	305	HPTAKr	Heptanoate kinase	ATP_SLP_e + atp_c + hpta_c <=> adp_c + hptpi_c	-1000	0	Irreversible	Alcohol Production (AOR)	2	1	0
306	306	OCTAKr	Octanoate kinase	ATP_SLP_e + atp_c + octa_c <=> adp_c + octpi_c	-1000	0	Irreversible	Alcohol Production (AOR)	2	1	0
307	307	BUTALD	Aldehyde dehydrogenase (acylating) (Butanal)	btal_c + coa_c + nad_c <=> btcoa_c + h_c + nadh_c	-1000	0	Irreversible	Alcohol Production (AOR)	1	1	0
308	308	PTALD	Aldehyde dehydrogenase (acylating) (Pentanal)	coa_c + nad_c + ptal_c <=> h_c + nadh_c + ptcoa_c	-1000	0	Irreversible	Alcohol Production (AOR)	1	1	0
309	309	HXALD	Aldehyde dehydrogenase (acylating) (Hexanal)	coa_c + hxal_c + nad_c <=> h_c + hxcoa_c + nadh_c	-1000	0	Irreversible	Alcohol Production (AOR)	1	1	0
310	310	HPTALD	Aldehyde dehydrogenase (acylating) (Heptanal)	coa_c + htal_c + nad_c <=> h_c + hptcoa_c + nadh_c	-1000	0	Irreversible	Alcohol Production (AOR)	1	1	0
311	311	OCTALD	Aldehyde dehydrogenase (acylating) (Octanal)	coa_c + nad_c + octal_c <=> h_c + nadh_c + occoa_c	-1000	0	Irreversible	Alcohol Production (AOR)	1	1	0
312	312	PTAr4	Phosphotransacetylase C4	btcoa_c + pi_c <=> butpi_c + coa_c	-1000	1000	Reversible	Alcohol Production (AOR)	1	1	0
313	313	PTAr5	Phosphotransacetylase C5	pi_c + ptcoa_c <=> coa_c + ptapi_c	-1000	1000	Reversible	Alcohol Production (AOR)	1	1	0
314	314	PTAr6	Phosphotransacetylase C6	hxcoa_c + pi_c <=> coa_c + hxapi_c	-1000	1000	Reversible	Alcohol Production (AOR)	1	1	0
315	315	PTAr7	Phosphotransacetylase C7	hptcoa_c + pi_c <=> coa_c + hptpi_c	-1000	1000	Reversible	Alcohol Production (AOR)	1	1	0
316	316	PTAr8	Phosphotransacetylase C8	occoa_c + pi_c <=> coa_c + octpi_c	-1000	1000	Reversible	Alcohol Production (AOR)	1	1	0
317	317	fadM4	Long-chain acyl-CoA thioesterase (Acetoacetyl-CoA)	aacoa_c + h2o_c <=> acetone_c + co2_c + coa_c	0	1000	Irreversible	Methylketone Production	1	1	0
318	318	fadM5	Long-chain acyl-CoA thioesterase (3-Ocopentanoyl-CoA)	_3optcoa_c + h2o_c <=> but2one_c + co2_c + coa_c	0	1000	Irreversible	Methylketone Production	1	1	0
319	319	fadM6	Long-chain acyl-CoA thioesterase (3-Oxohexanoyl-CoA)	_3ohcoa_c + h2o_c <=> co2_c + coa_c + pta2one_c	0	1000	Irreversible	Methylketone Production	1	1	0
320	320	fadM7	Long-chain acyl-CoA thioesterase (3-Oxoheptanoyl-CoA)	_3ohtcoa_c + h2o_c <=> co2_c + coa_c + hxa2one_c	0	1000	Irreversible	Methylketone Production	1	1	0
321	321	fadM8	Long-chain acyl-CoA thioesterase (3-Oxooctanoyl-CoA)	_3oocoa_c + h2o_c <=> co2_c + coa_c + hpt2one_c	0	1000	Irreversible	Methylketone Production	1	1	0
322	322	nir	Nitrite reductase	foctc_c + 2.0 h_c + no2_c <=> fictc_c + h2o_c + no_c	-1000	1000	Reversible	Oxygen Production		1	0
323	323	nod	Nitric oxide dismutase	2.0 no_c <=> n2_c + o2_c	-1000	1000	Reversible	Oxygen Production		1	0
324	324	catl	Catalase	h2o2_c <=> h2_c + o2_c	-1000	1000	Reversible	Oxygen Production		1	0
325	325	AlkBGT6	Fatty alcohol hydroxylation	2.0 h_c + htoh_c + o2_c + rubdoxrd_c <=> h2o_c + hxadl_c + rubdoxox_c	-1000	1000	Reversible	Diol Production	1	1	0
326	326	P450_MO6	Fatty alcohol hydroxylation	2.0 h_c + htoh_c + o2_c + rubdoxrd_c <=> h2o_c + hxadl_c + rubdoxox_c	-1000	1000	Reversible	Diol Production	1	1	0
327	327	rubd_nad	Rubredoxin:NADH oxidoreductase	nadh_c + rubdoxox_c <=> h_c + nad_c + rubdoxrd_c	0	1000	Reversible	Oxygen Production		1	0
328	328	nad_fictc	NADH:Ferricytochrome c oxido reductase	fictc_c + nadh_c <=> foctc_c + h_c + nad_c	0	1000	Reversible	Oxygen Production		1	0
329	329	AlkBGT	Fatty acid hydroxylation	2.0 h_c + hxa_c + o2_c + rubdoxrd_c <=> _6hydhex_c + h2o_c + rubdoxox_c	0	1000	Reversible	Dicarboxylate Production		1	0
330	330	P450_MO	Fatty acid hydroxylation	h_c + hxa_c + nadph_c + o2_c <=> _6hydhex_c + h2o_c + nadp_c	0	1000	Reversible	Dicarboxylate Production	1	1	0
331	331	yjgB	Cinnamyl Alcohol Dehydrogenase	_6hydhex_c + nad_c <=> _6oxohex_c + h_c + nadh_c	0	1000	Reversible	Dicarboxylate Production	2	1	0
332	332	chnE	6-Oxohexanoate dehydrogenase	_6oxohex_c + h2o_c + nadp_c <=> adpac_c + 2.0 h_c + nadph_c	0	1000	Reversible	Dicarboxylate Production	3	1	0
333	333	XOR	Xanthine oxidase	3.0 h_c + nadh_c + 2.0 no2_c <=> 2.0 h2o_c + nad_c + 2.0 no_c	-1000	1000	Reversible	Oxygen Production	1	1	0
334	334	EX_o2_e	Oxygen Exchange	o2_e <=>	-1000	0	Exchange	Oxygen Production		1	0
335	335	EX_n2_e	Nitrite Exchange	n2_e <=>	-1000	1000	Exchange	Oxygen Production		1	0
336	337	HACD4	3-hydroxyacyl-CoA dehydrogenase (3-oxodecanoyl-CoA)	_3odcoa_c + h_c + nadh_c <=> _3hdcoa_c + nad_c	-1000	1000	Reversible	Reverse Beta-Oxidation	2	1	0
337	338	ECOAH4	3-hydroxyacyl-CoA dehydratase (3-hydroxydecanoyl-CoA)	_3hdcoa_c <=> dc2coa_c + h2o_c	-1000	1000	Reversible	Reverse Beta-Oxidation	3	1	0
338	339	EBACD4	*Electron Bifurcating Acyl-CoA Dehydrogenase (C10)	dc2coa_c + fdox_c + 2.0 nadh_c <=> dcacoa_c + fdred_c + 2.0 nad_c	-1000	1000	Reversible	Reverse Beta-Oxidation	4	1	0
339	340	CoATC10	CoA Transferase (C10:0-C2:0)	ac_c + dcacoa_c <=> accoa_c + dca_c	-1000	1000	Reversible	Reverse Beta-Oxidation	5	1	0
340	341	ACACT5	Decanoyl-CoA:acetyl-CoA C-acyltransferase	accoa_c + dcacoa_c <=> _3oddcoa_c + coa_c	-1000	1000	Reversible	Reverse Beta-Oxidation	1	1	0
341	342	HACD5	3-hydroxyacyl-CoA dehydrogenase (3-oxododecanoyl-CoA)	_3oddcoa_c + h_c + nadh_c <=> _3hddcoa_c + nad_c	-1000	1000	Reversible	Reverse Beta-Oxidation	2	1	0
342	343	ECOAH5	3-hydroxyacyl-CoA dehydratase (3-hydroxydodecanoyl-CoA)	_3hddcoa_c <=> dd2coa_c + h2o_c	-1000	1000	Reversible	Reverse Beta-Oxidation	3	1	0
343	344	EBACD5	*Electron Bifurcating Acyl-CoA Dehydrogenase (C12)	dd2coa_c + fdox_c + 2.0 nadh_c <=> dodcoa_c + fdred_c + 2.0 nad_c	-1000	1000	Reversible	Reverse Beta-Oxidation	4	1	0
344	345	CoATC12	CoA Transferase (C12:0-C2:0)	ac_c + dodcoa_c <=> accoa_c + ddc_c	-1000	1000	Reversible	Reverse Beta-Oxidation	5	1	0
345	346	VCACT3	Acetyl-CoA C-acyltransferase (3-oxononanoyl-CoA)	accoa_c + hptcoa_c <=> _3ononacoa_c + coa_c	-1000	1000	Reversible	Reverse Beta-Oxidation	1	1	0
346	347	HVCD3	3-hydroxyacyl-CoA dehydrogenase (3-oxononanoyl-CoA)	_3ononacoa_c + h_c + nadh_c <=> _3hnonacoa_c + nad_c	-1000	1000	Reversible	Reverse Beta-Oxidation	2	1	0
347	348	VECOAH3	3-hydroxyacyl-CoA dehydratase (3-hydroxynonanoyl-CoA)	_3hnonacoa_c <=> h2o_c + nona2coa_c	-1000	1000	Reversible	Reverse Beta-Oxidation	3	1	0
348	349	EBVCD3	*Electron Bifurcating Acyl-CoA dehydrogenase (nonanoyl-CoA)	fdox_c + 2.0 nadh_c + nona2coa_c <=> fdred_c + 2.0 nad_c + noncoa_c	-1000	1000	Reversible	Reverse Beta-Oxidation	4	1	0
349	350	CoATC9	*CoA Transferase (C9:0-C2:0)	ac_c + noncoa_c <=> accoa_c + nona_c	-1000	1000	Reversible	Reverse Beta-Oxidation	5	1	0
350	351	VCACT4	Acetyl-CoA C-acyltransferase (3-oxoundecanoyl-CoA)	accoa_c + noncoa_c <=> _3oundacoa_c + coa_c	-1000	1000	Reversible	Reverse Beta-Oxidation	1	1	0
351	352	HVCD4	3-hydroxyacyl-CoA dehydrogenase (3-oxoundecanoyl-CoA)	_3oundacoa_c + h_c + nadh_c <=> _3hundacoa_c + nad_c	-1000	1000	Reversible	Reverse Beta-Oxidation	2	1	0
352	353	VECOAH4	3-hydroxyacyl-CoA dehydratase (3-hydroxyundecanoyl-CoA)	_3hundacoa_c <=> h2o_c + unda2coa_c	-1000	1000	Reversible	Reverse Beta-Oxidation	3	1	0
353	354	EBVCD4	*Electron Bifurcating Acyl-CoA dehydrogenase (undecanoyl-CoA)	fdox_c + 2.0 nadh_c + unda2coa_c <=> fdred_c + 2.0 nad_c + undacoa_c	-1000	1000	Reversible	Reverse Beta-Oxidation	4	1	0
354	355	CoATC11	*CoA Transferase (C9:0-C2:0)	ac_c + undacoa_c <=> accoa_c + udc_c	-1000	1000	Reversible	Reverse Beta-Oxidation	5	1	0
355	336	ACACT4	Octanoyl-CoA:acetyl-CoA C-acyltransferase	accoa_c + occoa_c <=> _3odcoa_c + coa_c	-1000	1000	Reversible	Reverse Beta-Oxidation	1	1	0

## Sheet: Lac_FA_C6_Fluxes
	Reaction ID	Name	Reaction	Subsystem	Subsystem Order	Lower Bound	Upper Bound	Flux	Obj. ID	Obj. Flux	ATP Yield	dG0	dG0 per ATP	dG0_prime	dG0_prime per ATP	dG0_prime_T	dG0_prime_T per ATP	dGr	dGr per ATP	Overall Equation
0	EX_co2_e	CO2 exchange	co2_e <=>	Exchange		-1000	1000	1	ATP_Hydrolysis	0.333333	0.333333	-53.3706	-160.112	-26.7465	-80.2395	-25.6744	-77.0232	-25.6744	-77.0232	0.667 H+ + Lactate + 0.333 ADP --> CO2 + 0.667 H2 + 0.333 H2O + 0.333 Hexanoate + 0.333 ATP
1	EX_h2_e	H2 exchange	h2_e <=>	Exchange		-1000	1000	0.667
2	EX_h2o_e	H2O exchange	h2o_e <=>	Exchange		-1000	1000	0.333
3	EX_hxa_e	Hexanoate exchange	hxa_e <=>	Exchange		-1000	1000	0.333
4	EX_ATP_SLP	EX_ATP_SLP	ATP_SLP_e <=>	Exchange		-1000	1000	0.333
5	EX_ATP_HYDR	EX_ATP_HYDR	ATP_HYDR_e <=>	Exchange		-1000	1000	-0.333
6	EX_h_e	H+ exchange	h_e <=>	Exchange		-1000	1000	-0.667
7	EX_lac__D_e	D-Lactate exchange	lac__D_e <=>	Exchange		-1000	1000	-1
8	ATP_Hydrolysis	ATP Hydrolysis	ATP_HYDR_e + atp_c + h2o_c --> adp_c + h_c + pi_c	ATP Hydrolysis		0	1000	0.333
9	PTAr	Phosphotransacetylase	accoa_c + pi_c <=> actp_c + coa_c	Acetate Metabolism	4	-1000	1000	0.333
10	ACKr	Acetate kinase	ATP_SLP_e + ac_c + atp_c <=> actp_c + adp_c	Acetate Metabolism		-1000	1000	-0.333
11	HYD1	(FeFe)-hydrogenase, cytoplasm	fdred_c + 2.0 h_c --> fdox_c + h2_c	Hydrogen Generation		0	1000	0.667
12	EB-iLDH-D	Electron bifurcating lactate dehydrogenase	fdred_c + lac__D_c + 2.0 nad_c --> fdox_c + 2.0 nadh_c + pyr_c	Lactate fermentation	1	0	1000	1
13	PFOR	*Pyruvate flavodoxin oxidoreductase	coa_c + fdox_c + pyr_c --> accoa_c + co2_c + fdred_c + h_c	Pyruvate Oxidation		0	1000	1
14	ACACT2	Butanoyl-CoA:acetyl-CoA C-butanoyltransferase	accoa_c + btcoa_c <=> _3ohcoa_c + coa_c	Reverse Beta-Oxidation	1	-1000	1000	0.333
15	ACACT1r	Acetyl-CoA C-acetyltransferase	2.0 accoa_c <=> aacoa_c + coa_c	Reverse Beta-Oxidation	1	-1000	1000	0.333
16	HACD1	3-hydroxyacyl-CoA dehydrogenase (acetoacetyl-CoA)	aacoa_c + h_c + nadh_c <=> _3hbcoa_c + nad_c	Reverse Beta-Oxidation	2	-1000	1000	0.333
17	HACD2	3-hydroxyacyl-CoA dehydrogenase (3-oxohexanoyl-CoA)	_3ohcoa_c + h_c + nadh_c <=> _3hhcoa_c + nad_c	Reverse Beta-Oxidation	2	-1000	1000	0.333
18	ECOAH1	3-hydroxyacyl-CoA dehydratase (3-hydroxybutanoyl-CoA)	_3hbcoa_c <=> b2coa_c + h2o_c	Reverse Beta-Oxidation	3	-1000	1000	0.333
19	ECOAH2	3-hydroxyacyl-CoA dehydratase (3-hydroxyhexanoyl-CoA)	_3hhcoa_c <=> h2o_c + hx2coa_c	Reverse Beta-Oxidation	3	-1000	1000	0.333
20	EBACD1	*Electron Bifurcating Acyl-CoA Dehydrogenase (C4)	b2coa_c + fdox_c + 2.0 nadh_c <=> btcoa_c + fdred_c + 2.0 nad_c	Reverse Beta-Oxidation	4	-1000	1000	0.333
21	EBACD2	*Electron Bifurcating Acyl-CoA Dehydrogenase (C6)	fdox_c + hx2coa_c + 2.0 nadh_c <=> fdred_c + hxcoa_c + 2.0 nad_c	Reverse Beta-Oxidation	4	-1000	1000	0.333
22	CoATC6	*CoA Transferase (C4:0-C2:0)	ac_c + hxcoa_c --> accoa_c + hxa_c	Reverse Beta-Oxidation	5	-1000	1000	0.333
23	trans_hxa	Hexanote Transport	h_c + hxa_c <=> h_e + hxa_e	Transport		-1000	1000	0.333
24	H2Ot	H2O transport	h2o_e <=> h2o_c	Transport		-1000	1000	-0.333
25	H2t	Hydrogen transport	h2_e <=> h2_c	Transport		-1000	1000	-0.667
26	co2t	CO2 transport	co2_e <=> co2_c	Transport		-1000	1000	-1
27	trans_lac__D	Lactate import	h_c + lac__D_c <=> h_e + lac__D_e	Transport		-1000	1000	-1

## Sheet: Lac_FA_C6_ATP
Reaction ID	Reaction	Flux	Subsystem	Type
ACKr	ATP_SLP_e + ac_c + atp_c <=> actp_c + adp_c	-0.333	Acetate Metabolism	Producing
ATP_Hydrolysis	ATP_HYDR_e + atp_c + h2o_c --> adp_c + h_c + pi_c	0.333	ATP Hydrolysis	Consuming

## Sheet: Lac_FA_C6_Fd
Reaction ID	Reaction	Flux	Subsystem	Type
EBACD1	b2coa_c + fdox_c + 2.0 nadh_c <=> btcoa_c + fdred_c + 2.0 nad_c	0.333	Reverse Beta-Oxidation	Producing
EBACD2	fdox_c + hx2coa_c + 2.0 nadh_c <=> fdred_c + hxcoa_c + 2.0 nad_c	0.333	Reverse Beta-Oxidation	Producing
PFOR	coa_c + fdox_c + pyr_c --> accoa_c + co2_c + fdred_c + h_c	1	Pyruvate Oxidation	Producing
EB-iLDH-D	fdred_c + lac__D_c + 2.0 nad_c --> fdox_c + 2.0 nadh_c + pyr_c	1	Lactate fermentation	Consuming
HYD1	fdred_c + 2.0 h_c --> fdox_c + h2_c	0.667	Hydrogen Generation	Consuming

[truncated: 46 more sheets: Lac_FA_C6_NADH, Lac_FA_C6_NADPH, Lac_FA_C6_Constraints, Lac_FA_C8_Fluxes, Lac_FA_C8_ATP, Lac_FA_C8_Fd, Lac_FA_C8_NADH, Lac_FA_C8_NADPH, Lac_FA_C8_Constraints, Lac_FA_C10_Fluxes, Lac_FA_C10_ATP, Lac_FA_C10_Fd, Lac_FA_C10_NADH, Lac_FA_C10_NADPH, Lac_FA_C10_Constraints, Lac_FA_C12_Fluxes, Lac_FA_C12_ATP, Lac_FA_C12_Fd, Lac_FA_C12_NADH, Lac_FA_C12_NADPH …]
